# Supplementary material for: Comparative genomic analysis of a naturally born serpentized pig reveals putative mutations related to limb and bone development
Source: BMC Genomics. 2021 Aug 28;22:629. doi: 10.1186/s12864-021-07925-3 (PMC8399796; doi:10.1186/s12864-021-07925-3)
Supplement: Supplementary file 3 — Additional file 3: Table S1. List of H-specific variations. [file 12864_2021_7925_MOESM3_ESM.gz]

Archive with 1 entries (1 files):
- TableS1.Hspecific.txt
