# Supplementary material for: Comparative genomic analysis of a naturally born serpentized pig reveals putative mutations related to limb and bone development
Source: BMC Genomics. 2021 Aug 28;22:629. doi: 10.1186/s12864-021-07925-3 (PMC8399796; doi:10.1186/s12864-021-07925-3)
Supplement: Supplementary file 3 — Additional file 3: Table S1. List of H-specific variations. [file 12864_2021_7925_MOESM3_ESM.gz › TableS1.Hspecific.txt]

chr	pos	anc	der	geneID
1	370	G	A	ENSSSCG00000048769
1	3014	G	T	ENSSSCG00000048769
1	3392	G	A	ENSSSCG00000048769
1	3430	C	T	ENSSSCG00000048769
1	4606	T	C	ENSSSCG00000048769-ENSSSCG00000037372
1	5002	C	CT	ENSSSCG00000048769-ENSSSCG00000037372
1	5436	C	CCTCCTTAAAGTTTATAGGCCATTTGGTTGATAGGTGGCTGCCTCTAGAGGCTTGTCCCTTCTGTAAAGACTGAGTGGTGTTTGTTAGGAATCAAATGTGGGTCCGCCTTAT	ENSSSCG00000048769-ENSSSCG00000037372
1	5482	C	A	ENSSSCG00000048769-ENSSSCG00000037372
1	9105	CA	C	ENSSSCG00000048769-ENSSSCG00000037372
1	11567	C	T	ENSSSCG00000037372
1	12135	A	G	ENSSSCG00000037372
1	12661	AACAC	A,AAC	ENSSSCG00000037372
1	13097	C	T	ENSSSCG00000037372
1	13405	A	AT,AAT	ENSSSCG00000037372
1	14234	G	A	ENSSSCG00000037372
1	17455	GA	G	ENSSSCG00000037372
1	17468	CAA	C	ENSSSCG00000037372
1	17631	A	T	ENSSSCG00000037372
1	18300	GACACACAACACACAC	G	ENSSSCG00000037372
1	19171	CAAAAAA	C,CAAAAAAAAA	ENSSSCG00000037372
1	21485	T	C	ENSSSCG00000037372
1	23454	C	T	ENSSSCG00000037372-ENSSSCG00000027257
1	24001	C	G	ENSSSCG00000027257
1	24147	G	A	ENSSSCG00000027257
1	24335	G	A	ENSSSCG00000027257
1	24872	G	A	ENSSSCG00000027257
1	25111	C	T	ENSSSCG00000027257
1	26162	GTTTTGTT	G,GTTTTTGTT	ENSSSCG00000027257
1	26731	G	A	ENSSSCG00000027257
1	26824	G	GA	ENSSSCG00000027257
1	28289	A	G	ENSSSCG00000027257
1	28525	GGGTT	G	ENSSSCG00000027257
1	28847	A	G	ENSSSCG00000027257
1	28989	ATT	A,ATTCTTT	ENSSSCG00000027257
1	31763	A	G	ENSSSCG00000027257
1	33042	A	G	ENSSSCG00000027257
1	33613	G	A	ENSSSCG00000027257
1	34049	A	G	ENSSSCG00000027257
1	35034	C	T	ENSSSCG00000027257
1	35245	AT	A	ENSSSCG00000027257
1	37391	A	G	ENSSSCG00000027257
1	37441	C	CA	ENSSSCG00000027257
1	37784	A	C	ENSSSCG00000027257
1	40605	C	T	ENSSSCG00000027257-ENSSSCG00000029697
1	40606	A	G	ENSSSCG00000027257-ENSSSCG00000029697
1	40656	G	A	ENSSSCG00000027257-ENSSSCG00000029697
1	42787	T	C	ENSSSCG00000027257-ENSSSCG00000029697
1	43290	G	A	ENSSSCG00000027257-ENSSSCG00000029697
1	43298	G	A	ENSSSCG00000027257-ENSSSCG00000029697
1	43950	GAT	G	ENSSSCG00000027257-ENSSSCG00000029697
1	43974	G	A	ENSSSCG00000027257-ENSSSCG00000029697
1	44271	GAAAACATC	G	ENSSSCG00000027257-ENSSSCG00000029697
1	44451	CTTTTTTTTTTTTTTTTTTTTT	C	ENSSSCG00000027257-ENSSSCG00000029697
1	45345	G	A	ENSSSCG00000027257-ENSSSCG00000029697
1	45963	A	AG	ENSSSCG00000027257-ENSSSCG00000029697
1	47812	TAAA	T,TAAAAA	ENSSSCG00000027257-ENSSSCG00000029697
1	47850	TA	T	ENSSSCG00000027257-ENSSSCG00000029697
1	47852	TTTATTTATTTA	T	ENSSSCG00000027257-ENSSSCG00000029697
1	47900	A	ATATG	ENSSSCG00000027257-ENSSSCG00000029697
1	50397	T	G	ENSSSCG00000027257-ENSSSCG00000029697
1	52064	C	A	ENSSSCG00000027257-ENSSSCG00000029697
1	52927	CTTT	C,CT	ENSSSCG00000027257-ENSSSCG00000029697
1	52977	C	CA	ENSSSCG00000027257-ENSSSCG00000029697
1	55010	TA	T	ENSSSCG00000027257-ENSSSCG00000029697
1	55237	GT	G	ENSSSCG00000027257-ENSSSCG00000029697
1	55417	A	G	ENSSSCG00000027257-ENSSSCG00000029697
1	56739	T	C	ENSSSCG00000027257-ENSSSCG00000029697
1	57365	G	A	ENSSSCG00000027257-ENSSSCG00000029697
1	57549	CAG	C	ENSSSCG00000027257-ENSSSCG00000029697
1	57901	G	A	ENSSSCG00000027257-ENSSSCG00000029697
1	58219	T	C	ENSSSCG00000027257-ENSSSCG00000029697
1	58393	T	C	ENSSSCG00000027257-ENSSSCG00000029697
1	58452	TC	T	ENSSSCG00000027257-ENSSSCG00000029697
1	58455	CTTTTTT	C	ENSSSCG00000027257-ENSSSCG00000029697
1	59209	C	CT,CTTTTTTTTTTCTT	ENSSSCG00000027257-ENSSSCG00000029697
1	59542	G	A	ENSSSCG00000027257-ENSSSCG00000029697
1	60383	T	G	ENSSSCG00000027257-ENSSSCG00000029697
1	60469	C	T	ENSSSCG00000027257-ENSSSCG00000029697
1	60516	G	C	ENSSSCG00000027257-ENSSSCG00000029697
1	60674	A	G	ENSSSCG00000027257-ENSSSCG00000029697
1	61046	C	A	ENSSSCG00000027257-ENSSSCG00000029697
1	61638	C	T	ENSSSCG00000027257-ENSSSCG00000029697
1	63071	C	A	ENSSSCG00000027257-ENSSSCG00000029697
1	63425	G	A	ENSSSCG00000027257-ENSSSCG00000029697
1	63479	A	G	ENSSSCG00000027257-ENSSSCG00000029697
1	64158	G	A	ENSSSCG00000027257-ENSSSCG00000029697
1	64330	A	C	ENSSSCG00000027257-ENSSSCG00000029697
1	65781	C	T	ENSSSCG00000027257-ENSSSCG00000029697
1	65871	C	G	ENSSSCG00000027257-ENSSSCG00000029697
1	66618	C	T	ENSSSCG00000027257-ENSSSCG00000029697
1	70382	G	A	ENSSSCG00000027257-ENSSSCG00000029697
1	70521	TG	T	ENSSSCG00000027257-ENSSSCG00000029697
1	72036	G	A	ENSSSCG00000027257-ENSSSCG00000029697
1	74005	C	T	ENSSSCG00000027257-ENSSSCG00000029697
1	75585	A	G	ENSSSCG00000027257-ENSSSCG00000029697
1	75587	G	A	ENSSSCG00000027257-ENSSSCG00000029697
1	76086	C	T	ENSSSCG00000027257-ENSSSCG00000029697
1	76094	C	T	ENSSSCG00000027257-ENSSSCG00000029697
1	76849	A	C	ENSSSCG00000027257-ENSSSCG00000029697
1	76879	C	T	ENSSSCG00000027257-ENSSSCG00000029697
1	77403	T	TC	ENSSSCG00000027257-ENSSSCG00000029697
1	77585	A	G	ENSSSCG00000027257-ENSSSCG00000029697
1	77845	T	C	ENSSSCG00000027257-ENSSSCG00000029697
1	77926	G	C	ENSSSCG00000027257-ENSSSCG00000029697
1	78058	T	G	ENSSSCG00000027257-ENSSSCG00000029697
1	78794	T	C	ENSSSCG00000027257-ENSSSCG00000029697
1	79024	A	C	ENSSSCG00000027257-ENSSSCG00000029697
1	79143	A	AC,AT	ENSSSCG00000027257-ENSSSCG00000029697
1	80867	A	T	ENSSSCG00000027257-ENSSSCG00000029697
1	81050	C	A	ENSSSCG00000027257-ENSSSCG00000029697
1	81931	C	CTGTG	ENSSSCG00000027257-ENSSSCG00000029697
1	82596	C	T	ENSSSCG00000027257-ENSSSCG00000029697
1	83301	C	A	ENSSSCG00000027257-ENSSSCG00000029697
1	83475	C	CA	ENSSSCG00000027257-ENSSSCG00000029697
1	83741	G	A	ENSSSCG00000027257-ENSSSCG00000029697
1	85689	T	A	ENSSSCG00000027257-ENSSSCG00000029697
1	86707	T	G	ENSSSCG00000027257-ENSSSCG00000029697
1	86708	T	A	ENSSSCG00000027257-ENSSSCG00000029697
1	86709	A	C	ENSSSCG00000027257-ENSSSCG00000029697
1	87159	G	A	ENSSSCG00000027257-ENSSSCG00000029697
1	88125	T	C	ENSSSCG00000027257-ENSSSCG00000029697
1	88377	C	T	ENSSSCG00000027257-ENSSSCG00000029697
1	88449	T	A	ENSSSCG00000027257-ENSSSCG00000029697
1	90626	TCACA	T,TCACACACACA	ENSSSCG00000027257-ENSSSCG00000029697
1	91636	G	A	ENSSSCG00000027257-ENSSSCG00000029697
1	94964	A	C	ENSSSCG00000027257-ENSSSCG00000029697
1	95221	T	C	ENSSSCG00000027257-ENSSSCG00000029697
1	95466	T	G	ENSSSCG00000027257-ENSSSCG00000029697
1	96069	GA	G	ENSSSCG00000027257-ENSSSCG00000029697
1	96369	G	A	ENSSSCG00000029697
1	97817	T	TC	ENSSSCG00000029697
1	97930	A	G	ENSSSCG00000029697
1	98554	G	A	ENSSSCG00000029697
1	98926	G	A	ENSSSCG00000029697
1	99227	A	T	ENSSSCG00000029697
1	99937	G	A	ENSSSCG00000029697
1	100019	C	T	ENSSSCG00000029697
1	100479	G	A	ENSSSCG00000029697
1	101279	T	C	ENSSSCG00000029697
1	102086	G	C	ENSSSCG00000029697
1	103517	A	C	ENSSSCG00000029697
1	104415	A	C	ENSSSCG00000029697
1	105042	T	TG	ENSSSCG00000029697
1	105489	CA	C	ENSSSCG00000029697
1	105783	A	C	ENSSSCG00000029697
1	107265	GA	G	ENSSSCG00000029697
1	108513	AT	A	ENSSSCG00000029697
1	108814	T	G	ENSSSCG00000029697
1	108836	T	C	ENSSSCG00000029697
1	108865	T	G	ENSSSCG00000029697
1	109050	T	C	ENSSSCG00000029697
1	109060	T	C	ENSSSCG00000029697
1	109201	A	G	ENSSSCG00000029697
1	111956	CT	C	ENSSSCG00000029697
1	112783	T	C	ENSSSCG00000029697
1	112816	G	C	ENSSSCG00000029697
1	114368	C	T	ENSSSCG00000029697
1	116536	C	T	ENSSSCG00000029697
1	117309	T	A	ENSSSCG00000029697
1	117619	T	A	ENSSSCG00000029697
1	118138	T	C	ENSSSCG00000029697
1	119180	G	A	ENSSSCG00000029697
1	119892	A	AC	ENSSSCG00000029697
1	121342	T	C	ENSSSCG00000029697
1	121929	G	C	ENSSSCG00000029697
1	122008	T	C	ENSSSCG00000029697
1	123397	C	T	ENSSSCG00000029697
1	123413	G	A	ENSSSCG00000029697
1	123585	G	GGGC	ENSSSCG00000029697
1	123679	C	T	ENSSSCG00000029697
1	124524	G	A	ENSSSCG00000029697
1	125695	G	A	ENSSSCG00000029697
1	127200	G	A	ENSSSCG00000029697
1	128974	ACGCCCCACCCC	A	ENSSSCG00000029697
1	128976	G	*,GC	ENSSSCG00000029697
1	129214	T	A	ENSSSCG00000029697
1	129219	G	C	ENSSSCG00000029697
1	129413	A	C	ENSSSCG00000029697
1	130397	T	C	ENSSSCG00000029697
1	130605	C	T	ENSSSCG00000029697
1	131178	G	C	ENSSSCG00000029697
1	132291	G	A	ENSSSCG00000029697
1	135735	T	A	ENSSSCG00000029697
1	135832	G	A	ENSSSCG00000029697
1	137528	T	C	ENSSSCG00000029697
1	138382	A	G	ENSSSCG00000029697
1	139031	C	T	ENSSSCG00000029697
1	144840	C	CAA	ENSSSCG00000029697
1	144863	AAAT	A	ENSSSCG00000029697
1	147362	C	A	ENSSSCG00000029697
1	150578	C	T	ENSSSCG00000029697
1	153907	C	T	ENSSSCG00000029697
1	156008	C	G	ENSSSCG00000029697
1	157690	G	A	ENSSSCG00000029697
1	158415	C	T	ENSSSCG00000029697
1	159774	AC	A,ACCC	ENSSSCG00000029697
1	164764	G	A	ENSSSCG00000029697
1	165127	AT	A,ATT	ENSSSCG00000029697
1	166289	G	A	ENSSSCG00000029697
1	167976	C	A	ENSSSCG00000029697
1	168607	A	G	ENSSSCG00000029697
1	169069	T	TA	ENSSSCG00000029697
1	170930	C	A	ENSSSCG00000029697
1	172885	C	T	ENSSSCG00000029697
1	173318	G	A	ENSSSCG00000029697
1	176680	T	TA	ENSSSCG00000029697
1	178964	A	C	ENSSSCG00000029697
1	179013	C	G	ENSSSCG00000029697
1	179095	C	CT	ENSSSCG00000029697
1	179097	A	ACTGAGAGGGGCCT	ENSSSCG00000029697
1	179849	C	T	ENSSSCG00000029697
1	179963	C	A	ENSSSCG00000029697
1	180194	A	C	ENSSSCG00000029697
1	181583	G	GACTAATCTGAGACGTGAA	ENSSSCG00000029697
1	183694	CAA	C	ENSSSCG00000029697
1	183713	A	G	ENSSSCG00000029697
1	183717	A	G	ENSSSCG00000029697
1	184126	T	G	ENSSSCG00000029697
1	185566	G	A	ENSSSCG00000029697
1	185984	G	T	ENSSSCG00000029697
1	186732	T	C	ENSSSCG00000029697
1	189038	C	T	ENSSSCG00000029697-ENSSSCG00000027726
1	190911	G	A	ENSSSCG00000029697-ENSSSCG00000027726
1	191090	G	T	ENSSSCG00000029697-ENSSSCG00000027726
1	192815	A	G	ENSSSCG00000029697-ENSSSCG00000027726
1	193472	T	C	ENSSSCG00000029697-ENSSSCG00000027726
1	194978	G	C	ENSSSCG00000029697-ENSSSCG00000027726
1	195965	G	GC	ENSSSCG00000029697-ENSSSCG00000027726
1	196971	TGC	T	ENSSSCG00000029697-ENSSSCG00000027726
1	199750	CTTT	C,CTTTTTT	ENSSSCG00000027726
1	199796	A	T	ENSSSCG00000027726
1	201933	T	TC	ENSSSCG00000027726
1	202312	C	T	ENSSSCG00000027726
1	202349	ACACACAC	A	ENSSSCG00000027726
1	202351	ACACAC	*,A	ENSSSCG00000027726
1	203211	GTGTGTGTGGT	G	ENSSSCG00000027726
1	203222	G	C	ENSSSCG00000027726
1	203251	G	GT	ENSSSCG00000027726
1	203287	T	TGA	ENSSSCG00000027726
1	204240	CATCA	C	ENSSSCG00000027726
1	204241	A	*,G	ENSSSCG00000027726
1	213318	CG	C	ENSSSCG00000041543
1	214453	T	C	ENSSSCG00000041543
1	214756	G	C	ENSSSCG00000041543
1	214782	CAAAAA	C	ENSSSCG00000041543
1	216008	G	A	ENSSSCG00000041543
1	216793	G	A	ENSSSCG00000041543
1	217043	G	A	ENSSSCG00000041543
1	219899	A	AT,ATT	ENSSSCG00000042404
1	220995	G	A	ENSSSCG00000042404-ENSSSCG00000041881
1	221087	C	T	ENSSSCG00000042404-ENSSSCG00000041881
1	221363	C	CCG,CTG	ENSSSCG00000042404-ENSSSCG00000041881
1	221414	G	A	ENSSSCG00000042404-ENSSSCG00000041881
1	221464	A	AAAAAAAAAAAGAAAG	ENSSSCG00000042404-ENSSSCG00000041881
1	221946	A	*,G	ENSSSCG00000042404-ENSSSCG00000041881
1	222122	C	T	ENSSSCG00000042404-ENSSSCG00000041881
1	222770	C	T	ENSSSCG00000042404-ENSSSCG00000041881
1	222906	C	CG	ENSSSCG00000042404-ENSSSCG00000041881
1	223110	C	T	ENSSSCG00000042404-ENSSSCG00000041881
1	223296	G	A	ENSSSCG00000042404-ENSSSCG00000041881
1	224152	C	T,CGAGGAT	ENSSSCG00000042404-ENSSSCG00000041881
1	224259	C	CCTTTTTTTTTTTT,CCTTTTTTTTTTTTT	ENSSSCG00000042404-ENSSSCG00000041881
1	224269	G	T	ENSSSCG00000042404-ENSSSCG00000041881
1	224669	A	AC	ENSSSCG00000042404-ENSSSCG00000041881
1	226106	C	T	ENSSSCG00000042404-ENSSSCG00000041881
1	226809	G	GC	ENSSSCG00000042404-ENSSSCG00000041881
1	227099	C	T	ENSSSCG00000041881
1	228141	T	A	ENSSSCG00000041881
1	229638	G	A	ENSSSCG00000041881
1	229784	C	T	ENSSSCG00000041881
1	231765	C	CA	ENSSSCG00000041881
1	232240	G	A	ENSSSCG00000041881
1	232267	C	T	ENSSSCG00000041881
1	232865	T	C	ENSSSCG00000041881
1	235347	A	C	ENSSSCG00000041881
1	236134	C	T	ENSSSCG00000041881
1	236863	T	C	ENSSSCG00000041881
1	239377	T	TA,TAA	ENSSSCG00000041881
1	239523	C	A	ENSSSCG00000041881-ENSSSCG00000043002
1	239766	G	A	ENSSSCG00000041881-ENSSSCG00000043002
1	242122	G	A	ENSSSCG00000041881-ENSSSCG00000043002
1	242885	G	T	ENSSSCG00000041881-ENSSSCG00000043002
1	242985	C	CACAGATTTAGATCT	ENSSSCG00000041881-ENSSSCG00000043002
1	242987	C	CTCTAAATCT	ENSSSCG00000041881-ENSSSCG00000043002
1	243075	TTTTTGTTTTTTGTTTG	T	ENSSSCG00000041881-ENSSSCG00000043002
1	243212	C	CTTT	ENSSSCG00000041881-ENSSSCG00000043002
1	244026	C	CG	ENSSSCG00000041881-ENSSSCG00000043002
1	244034	T	TG	ENSSSCG00000041881-ENSSSCG00000043002
1	244730	A	G	ENSSSCG00000041881-ENSSSCG00000043002
1	245541	C	T	ENSSSCG00000041881-ENSSSCG00000043002
1	245660	C	G	ENSSSCG00000041881-ENSSSCG00000043002
1	247039	A	G	ENSSSCG00000041881-ENSSSCG00000043002
1	247624	C	A	ENSSSCG00000041881-ENSSSCG00000043002
1	248730	G	C	ENSSSCG00000041881-ENSSSCG00000043002
1	249461	C	G	ENSSSCG00000041881-ENSSSCG00000043002
1	250021	C	T	ENSSSCG00000041881-ENSSSCG00000043002
1	250543	C	T	ENSSSCG00000041881-ENSSSCG00000043002
1	251285	C	T	ENSSSCG00000041881-ENSSSCG00000043002
1	251505	C	CG	ENSSSCG00000041881-ENSSSCG00000043002
1	253105	G	T	ENSSSCG00000041881-ENSSSCG00000043002
1	255162	G	A	ENSSSCG00000041881-ENSSSCG00000043002
1	255190	C	T	ENSSSCG00000041881-ENSSSCG00000043002
1	255322	C	T	ENSSSCG00000041881-ENSSSCG00000043002
1	255351	C	T	ENSSSCG00000041881-ENSSSCG00000043002
1	255364	T	C	ENSSSCG00000041881-ENSSSCG00000043002
1	255865	C	T	ENSSSCG00000041881-ENSSSCG00000043002
1	256273	TG	T	ENSSSCG00000041881-ENSSSCG00000043002
1	257133	T	C	ENSSSCG00000041881-ENSSSCG00000043002
1	257139	G	A	ENSSSCG00000041881-ENSSSCG00000043002
1	257213	T	C	ENSSSCG00000041881-ENSSSCG00000043002
1	257233	C	G	ENSSSCG00000041881-ENSSSCG00000043002
1	257264	A	G	ENSSSCG00000041881-ENSSSCG00000043002
1	258087	A	C	ENSSSCG00000041881-ENSSSCG00000043002
1	258151	CT	C	ENSSSCG00000041881-ENSSSCG00000043002
1	258811	A	C	ENSSSCG00000041881-ENSSSCG00000043002
1	259882	C	G	ENSSSCG00000041881-ENSSSCG00000043002
1	261442	A	G	ENSSSCG00000041881-ENSSSCG00000043002
1	261538	G	GCAA	ENSSSCG00000041881-ENSSSCG00000043002
1	261574	CA	C	ENSSSCG00000041881-ENSSSCG00000043002
1	262359	TG	T	ENSSSCG00000041881-ENSSSCG00000043002
1	262859	T	TGGAG	ENSSSCG00000041881-ENSSSCG00000043002
1	263107	C	T	ENSSSCG00000041881-ENSSSCG00000043002
1	266753	T	C	ENSSSCG00000041881-ENSSSCG00000043002
1	267198	C	G	ENSSSCG00000041881-ENSSSCG00000043002
1	267365	T	C	ENSSSCG00000041881-ENSSSCG00000043002
1	267370	A	G	ENSSSCG00000041881-ENSSSCG00000043002
1	272399	CTT	C	ENSSSCG00000041881-ENSSSCG00000043002
1	273782	C	T	ENSSSCG00000041881-ENSSSCG00000043002
1	273848	G	A	ENSSSCG00000041881-ENSSSCG00000043002
1	273911	G	C	ENSSSCG00000041881-ENSSSCG00000043002
1	274174	T	TCC	ENSSSCG00000041881-ENSSSCG00000043002
1	274176	C	A	ENSSSCG00000041881-ENSSSCG00000043002
1	274383	T	TG	ENSSSCG00000041881-ENSSSCG00000043002
1	274903	C	G	ENSSSCG00000041881-ENSSSCG00000043002
1	274953	G	GA	ENSSSCG00000041881-ENSSSCG00000043002
1	275033	G	A	ENSSSCG00000041881-ENSSSCG00000043002
1	275321	G	A	ENSSSCG00000041881-ENSSSCG00000043002
1	275952	A	AG	ENSSSCG00000041881-ENSSSCG00000043002
1	276044	C	G,CG	ENSSSCG00000041881-ENSSSCG00000043002
1	276045	G	C	ENSSSCG00000041881-ENSSSCG00000043002
1	276187	C	T	ENSSSCG00000041881-ENSSSCG00000043002
1	278144	C	T	ENSSSCG00000041881-ENSSSCG00000043002
1	278159	A	G	ENSSSCG00000041881-ENSSSCG00000043002
1	278173	C	CATT	ENSSSCG00000041881-ENSSSCG00000043002
1	278205	C	T	ENSSSCG00000041881-ENSSSCG00000043002
1	278777	C	T	ENSSSCG00000041881-ENSSSCG00000043002
1	279600	T	C	ENSSSCG00000041881-ENSSSCG00000043002
1	279841	CAAAAAA	C	ENSSSCG00000041881-ENSSSCG00000043002
1	279923	A	G	ENSSSCG00000041881-ENSSSCG00000043002
1	280841	C	T	ENSSSCG00000041881-ENSSSCG00000043002
1	281658	C	CG,CCGG	ENSSSCG00000041881-ENSSSCG00000043002
1	283802	G	A	ENSSSCG00000041881-ENSSSCG00000043002
1	284459	G	GT	ENSSSCG00000041881-ENSSSCG00000043002
1	284940	G	A	ENSSSCG00000041881-ENSSSCG00000043002
1	286042	CTTT	C,CT	ENSSSCG00000041881-ENSSSCG00000043002
1	286999	G	A	ENSSSCG00000041881-ENSSSCG00000043002
1	287212	G	A	ENSSSCG00000041881-ENSSSCG00000043002
1	287465	C	CG	ENSSSCG00000041881-ENSSSCG00000043002
1	287914	A	AC	ENSSSCG00000041881-ENSSSCG00000043002
1	289930	G	A	ENSSSCG00000041881-ENSSSCG00000043002
1	290014	C	T	ENSSSCG00000041881-ENSSSCG00000043002
1	290039	A	AG,AT	ENSSSCG00000041881-ENSSSCG00000043002
1	290454	CGG	C,CG	ENSSSCG00000043002
1	291092	G	A	ENSSSCG00000043002
1	292793	C	CTCT	ENSSSCG00000043002
1	292794	T	TC	ENSSSCG00000043002
1	292795	T	TC	ENSSSCG00000043002
1	292797	T	C	ENSSSCG00000043002
1	293491	A	T	ENSSSCG00000043002
1	294180	C	T	ENSSSCG00000043002
1	294222	C	T	ENSSSCG00000043002
1	295542	A	C	ENSSSCG00000043002
1	296048	G	A	ENSSSCG00000043002
1	296091	G	A	ENSSSCG00000043002
1	296721	C	CG,T	ENSSSCG00000043002
1	296799	G	A	ENSSSCG00000043002
1	297029	C	T	ENSSSCG00000043002
1	297263	G	A	ENSSSCG00000043002
1	297474	C	T	ENSSSCG00000043002
1	297721	T	C	ENSSSCG00000043002
1	297729	C	T	ENSSSCG00000043002
1	298280	G	A	ENSSSCG00000043002
1	299294	C	T	ENSSSCG00000043002
1	299864	C	CG	ENSSSCG00000043002
1	300302	G	A	ENSSSCG00000043002
1	300504	C	T	ENSSSCG00000043002
1	302372	A	AC	ENSSSCG00000043002
1	302633	A	ACG	ENSSSCG00000043002
1	305363	C	T	ENSSSCG00000043002-ENSSSCG00000050193
1	305692	G	A	ENSSSCG00000043002-ENSSSCG00000050193
1	306817	T	TG	ENSSSCG00000043002-ENSSSCG00000050193
1	307110	G	A	ENSSSCG00000043002-ENSSSCG00000050193
1	307122	G	A	ENSSSCG00000043002-ENSSSCG00000050193
1	307686	G	A	ENSSSCG00000043002-ENSSSCG00000050193
1	308050	T	C	ENSSSCG00000043002-ENSSSCG00000050193
1	308810	C	CA	ENSSSCG00000043002-ENSSSCG00000050193
1	309399	C	CA	ENSSSCG00000043002-ENSSSCG00000050193
1	309992	G	A	ENSSSCG00000043002-ENSSSCG00000050193
1	310002	C	T	ENSSSCG00000043002-ENSSSCG00000050193
1	310674	C	CG	ENSSSCG00000043002-ENSSSCG00000050193
1	310827	A	*,AC	ENSSSCG00000043002-ENSSSCG00000050193
1	310831	A	T	ENSSSCG00000043002-ENSSSCG00000050193
1	313837	A	AGG,AGGG	ENSSSCG00000043002-ENSSSCG00000050193
1	313969	C	T	ENSSSCG00000043002-ENSSSCG00000050193
1	314304	C	G	ENSSSCG00000043002-ENSSSCG00000050193
1	314765	G	A	ENSSSCG00000043002-ENSSSCG00000050193
1	314776	C	G	ENSSSCG00000043002-ENSSSCG00000050193
1	315018	T	C	ENSSSCG00000043002-ENSSSCG00000050193
1	315423	T	C	ENSSSCG00000043002-ENSSSCG00000050193
1	316940	C	T	ENSSSCG00000043002-ENSSSCG00000050193
1	317783	C	T	ENSSSCG00000043002-ENSSSCG00000050193
1	318529	C	T	ENSSSCG00000043002-ENSSSCG00000050193
1	318875	A	T	ENSSSCG00000043002-ENSSSCG00000050193
1	319776	G	A	ENSSSCG00000043002-ENSSSCG00000050193
1	319795	C	T	ENSSSCG00000043002-ENSSSCG00000050193
1	321352	T	C	ENSSSCG00000043002-ENSSSCG00000050193
1	321924	TAAAA	T,TAAAAAAAAAAAAAAAAAAA	ENSSSCG00000043002-ENSSSCG00000050193
1	321945	A	AAC	ENSSSCG00000043002-ENSSSCG00000050193
1	322958	C	CG	ENSSSCG00000043002-ENSSSCG00000050193
1	323162	A	G	ENSSSCG00000043002-ENSSSCG00000050193
1	323467	G	A	ENSSSCG00000043002-ENSSSCG00000050193
1	324443	ATTTTTTTTTT	A,ATTTT	ENSSSCG00000043002-ENSSSCG00000050193
1	325469	C	T	ENSSSCG00000043002-ENSSSCG00000050193
1	327204	A	G	ENSSSCG00000043002-ENSSSCG00000050193
1	328493	T	C	ENSSSCG00000043002-ENSSSCG00000050193
1	329036	G	GGA	ENSSSCG00000043002-ENSSSCG00000050193
1	329498	C	A	ENSSSCG00000043002-ENSSSCG00000050193
1	330621	G	GC	ENSSSCG00000043002-ENSSSCG00000050193
1	330773	A	AGGGGTCGGGATCGGGGTG,AGGGGTCGGGGTCGGGGTG	ENSSSCG00000043002-ENSSSCG00000050193
1	330914	GGC	G	ENSSSCG00000043002-ENSSSCG00000050193
1	330916	C	*,CGG	ENSSSCG00000043002-ENSSSCG00000050193
1	331207	G	A	ENSSSCG00000043002-ENSSSCG00000050193
1	331259	C	A	ENSSSCG00000043002-ENSSSCG00000050193
1	331349	C	T	ENSSSCG00000043002-ENSSSCG00000050193
1	332224	C	CA	ENSSSCG00000043002-ENSSSCG00000050193
1	332991	T	TG	ENSSSCG00000043002-ENSSSCG00000050193
1	334195	CT	C	ENSSSCG00000043002-ENSSSCG00000050193
1	334899	G	A	ENSSSCG00000043002-ENSSSCG00000050193
1	335242	C	T	ENSSSCG00000043002-ENSSSCG00000050193
1	335394	C	T	ENSSSCG00000043002-ENSSSCG00000050193
1	336181	CT	C,CATTTT	ENSSSCG00000043002-ENSSSCG00000050193
1	337098	GT	G	ENSSSCG00000043002-ENSSSCG00000050193
1	337427	GCACA	G,GCA	ENSSSCG00000043002-ENSSSCG00000050193
1	338266	C	T	ENSSSCG00000043002-ENSSSCG00000050193
1	339614	G	A	ENSSSCG00000043002-ENSSSCG00000050193
1	339638	G	A	ENSSSCG00000043002-ENSSSCG00000050193
1	340800	G	A	ENSSSCG00000043002-ENSSSCG00000050193
1	341714	G	T	ENSSSCG00000043002-ENSSSCG00000050193
1	342308	G	T	ENSSSCG00000043002-ENSSSCG00000050193
1	342348	C	CG	ENSSSCG00000043002-ENSSSCG00000050193
1	343084	G	A	ENSSSCG00000043002-ENSSSCG00000050193
1	343299	G	C	ENSSSCG00000043002-ENSSSCG00000050193
1	344168	C	CG	ENSSSCG00000043002-ENSSSCG00000050193
1	346153	C	A	ENSSSCG00000043002-ENSSSCG00000050193
1	346160	T	C	ENSSSCG00000043002-ENSSSCG00000050193
1	346971	C	T	ENSSSCG00000043002-ENSSSCG00000050193
1	347600	A	T	ENSSSCG00000043002-ENSSSCG00000050193
1	348020	C	T	ENSSSCG00000043002-ENSSSCG00000050193
1	348557	G	A	ENSSSCG00000043002-ENSSSCG00000050193
1	349161	C	T	ENSSSCG00000043002-ENSSSCG00000050193
1	349178	G	A	ENSSSCG00000043002-ENSSSCG00000050193
1	349412	G	C	ENSSSCG00000043002-ENSSSCG00000050193
1	349421	G	A	ENSSSCG00000043002-ENSSSCG00000050193
1	349472	C	T	ENSSSCG00000043002-ENSSSCG00000050193
1	350376	G	A	ENSSSCG00000043002-ENSSSCG00000050193
1	350940	C	T	ENSSSCG00000043002-ENSSSCG00000050193
1	351256	G	A	ENSSSCG00000043002-ENSSSCG00000050193
1	351454	A	T	ENSSSCG00000043002-ENSSSCG00000050193
1	351499	G	A	ENSSSCG00000043002-ENSSSCG00000050193
1	352037	C	T	ENSSSCG00000043002-ENSSSCG00000050193
1	352080	A	G	ENSSSCG00000043002-ENSSSCG00000050193
1	352095	C	T	ENSSSCG00000043002-ENSSSCG00000050193
1	352403	C	T	ENSSSCG00000043002-ENSSSCG00000050193
1	353264	G	A	ENSSSCG00000043002-ENSSSCG00000050193
1	353325	C	CG	ENSSSCG00000043002-ENSSSCG00000050193
1	353483	A	G	ENSSSCG00000043002-ENSSSCG00000050193
1	353951	C	T	ENSSSCG00000043002-ENSSSCG00000050193
1	355007	C	T	ENSSSCG00000043002-ENSSSCG00000050193
1	355013	C	CG	ENSSSCG00000043002-ENSSSCG00000050193
1	355217	G	A	ENSSSCG00000043002-ENSSSCG00000050193
1	355501	G	GCGC,GC	ENSSSCG00000043002-ENSSSCG00000050193
1	355502	GT	G	ENSSSCG00000043002-ENSSSCG00000050193
1	355514	C	CA,CG	ENSSSCG00000043002-ENSSSCG00000050193
1	356325	G	T	ENSSSCG00000043002-ENSSSCG00000050193
1	356811	G	A	ENSSSCG00000043002-ENSSSCG00000050193
1	357010	G	A	ENSSSCG00000043002-ENSSSCG00000050193
1	358022	G	A	ENSSSCG00000043002-ENSSSCG00000050193
1	358240	G	C	ENSSSCG00000043002-ENSSSCG00000050193
1	358596	TTTTG	T,TTTTGTTTGTTTG	ENSSSCG00000043002-ENSSSCG00000050193
1	359234	A	C	ENSSSCG00000043002-ENSSSCG00000050193
1	359816	G	A	ENSSSCG00000043002-ENSSSCG00000050193
1	361588	C	CG	ENSSSCG00000043002-ENSSSCG00000050193
1	362426	A	G	ENSSSCG00000043002-ENSSSCG00000050193
1	362838	C	T	ENSSSCG00000043002-ENSSSCG00000050193
1	362873	T	A	ENSSSCG00000043002-ENSSSCG00000050193
1	364343	C	CT	ENSSSCG00000043002-ENSSSCG00000050193
1	364364	A	AG,AC	ENSSSCG00000043002-ENSSSCG00000050193
1	364420	C	T	ENSSSCG00000043002-ENSSSCG00000050193
1	365309	C	CG	ENSSSCG00000043002-ENSSSCG00000050193
1	365487	T	TA	ENSSSCG00000043002-ENSSSCG00000050193
1	365508	G	T	ENSSSCG00000043002-ENSSSCG00000050193
1	365556	C	CG	ENSSSCG00000043002-ENSSSCG00000050193
1	366984	G	C	ENSSSCG00000043002-ENSSSCG00000050193
1	367204	G	A	ENSSSCG00000043002-ENSSSCG00000050193
1	367267	C	T	ENSSSCG00000043002-ENSSSCG00000050193
1	367318	C	T	ENSSSCG00000043002-ENSSSCG00000050193
1	367531	G	A	ENSSSCG00000043002-ENSSSCG00000050193
1	368777	C	T	ENSSSCG00000043002-ENSSSCG00000050193
1	369223	C	T	ENSSSCG00000043002-ENSSSCG00000050193
1	369896	T	C	ENSSSCG00000043002-ENSSSCG00000050193
1	370147	A	AG	ENSSSCG00000043002-ENSSSCG00000050193
1	370275	C	T	ENSSSCG00000043002-ENSSSCG00000050193
1	370301	G	T	ENSSSCG00000043002-ENSSSCG00000050193
1	370723	T	C	ENSSSCG00000043002-ENSSSCG00000050193
1	370907	A	G	ENSSSCG00000043002-ENSSSCG00000050193
1	370983	A	G	ENSSSCG00000043002-ENSSSCG00000050193
1	373626	C	A	ENSSSCG00000043002-ENSSSCG00000050193
1	373857	G	A	ENSSSCG00000043002-ENSSSCG00000050193
1	374081	C	T	ENSSSCG00000043002-ENSSSCG00000050193
1	374766	G	C	ENSSSCG00000043002-ENSSSCG00000050193
1	374917	G	A	ENSSSCG00000043002-ENSSSCG00000050193
1	375175	C	T	ENSSSCG00000043002-ENSSSCG00000050193
1	376659	G	A	ENSSSCG00000050193
1	377042	A	C	ENSSSCG00000050193
1	378034	GAC	G	ENSSSCG00000050193
1	378563	C	CA	ENSSSCG00000050193
1	378780	G	A	ENSSSCG00000050193
1	378797	C	T	ENSSSCG00000050193
1	379058	G	A	ENSSSCG00000050193
1	379155	G	A	ENSSSCG00000050193
1	379444	G	A	ENSSSCG00000050193
1	379499	G	GC	ENSSSCG00000050193
1	379511	T	C	ENSSSCG00000050193
1	379522	C	T	ENSSSCG00000050193
1	379536	C	CCCTGCCCCCTCCCTGCCCCCT	ENSSSCG00000050193
1	379561	G	GC	ENSSSCG00000050193
1	379574	CT	C	ENSSSCG00000050193
1	379581	A	G	ENSSSCG00000050193
1	379587	T	TC	ENSSSCG00000050193
1	379591	G	GCCCCTCCCTGCCCTCTCCTA	ENSSSCG00000050193
1	380238	G	A	ENSSSCG00000050193
1	381379	G	A	ENSSSCG00000050193
1	381885	C	T	ENSSSCG00000050193-ENSSSCG00000046031
1	382285	C	A	ENSSSCG00000050193-ENSSSCG00000046031
1	382677	C	T	ENSSSCG00000050193-ENSSSCG00000046031
1	383735	G	A	ENSSSCG00000050193-ENSSSCG00000046031
1	384431	G	A	ENSSSCG00000050193-ENSSSCG00000046031
1	385200	CA	C	ENSSSCG00000050193-ENSSSCG00000046031
1	386365	C	T	ENSSSCG00000050193-ENSSSCG00000046031
1	386442	C	T	ENSSSCG00000050193-ENSSSCG00000046031
1	386645	C	T	ENSSSCG00000050193-ENSSSCG00000046031
1	390927	G	A	ENSSSCG00000050193-ENSSSCG00000046031
1	391008	C	CA	ENSSSCG00000050193-ENSSSCG00000046031
1	391311	C	T	ENSSSCG00000050193-ENSSSCG00000046031
1	391600	G	A	ENSSSCG00000050193-ENSSSCG00000046031
1	392211	G	C	ENSSSCG00000050193-ENSSSCG00000046031
1	392447	G	A	ENSSSCG00000050193-ENSSSCG00000046031
1	394733	C	T	ENSSSCG00000046031
1	395139	C	A	ENSSSCG00000046031
1	395927	G	A	ENSSSCG00000046031
1	396409	G	GC,GCCCCCCC	ENSSSCG00000046031
1	396819	C	T	ENSSSCG00000046031
1	397428	C	T	ENSSSCG00000046031
1	397463	G	A	ENSSSCG00000046031
1	397899	T	G	ENSSSCG00000046031
1	397983	T	TAAA	ENSSSCG00000046031
1	397988	C	A,CAAAAAAAA	ENSSSCG00000046031
1	398004	G	A	ENSSSCG00000046031
1	399406	C	T	ENSSSCG00000046031
1	400940	A	T	ENSSSCG00000046031-ENSSSCG00000042397
1	401012	A	AC	ENSSSCG00000046031-ENSSSCG00000042397
1	401042	T	TCGTC	ENSSSCG00000046031-ENSSSCG00000042397
1	401651	C	T	ENSSSCG00000046031-ENSSSCG00000042397
1	402131	C	CCCTCG	ENSSSCG00000046031-ENSSSCG00000042397
1	402691	C	A	ENSSSCG00000046031-ENSSSCG00000042397
1	403130	G	A	ENSSSCG00000046031-ENSSSCG00000042397
1	403149	TGGG	T,TGG	ENSSSCG00000046031-ENSSSCG00000042397
1	403180	A	C	ENSSSCG00000046031-ENSSSCG00000042397
1	404102	A	C	ENSSSCG00000046031-ENSSSCG00000042397
1	404201	G	A	ENSSSCG00000046031-ENSSSCG00000042397
1	404247	G	A	ENSSSCG00000046031-ENSSSCG00000042397
1	404471	AG	A	ENSSSCG00000046031-ENSSSCG00000042397
1	404539	G	GC	ENSSSCG00000046031-ENSSSCG00000042397
1	404796	G	C	ENSSSCG00000046031-ENSSSCG00000042397
1	405298	G	A	ENSSSCG00000046031-ENSSSCG00000042397
1	406514	G	A	ENSSSCG00000046031-ENSSSCG00000042397
1	406533	A	C	ENSSSCG00000046031-ENSSSCG00000042397
1	407005	C	CA,CG	ENSSSCG00000046031-ENSSSCG00000042397
1	407115	G	A	ENSSSCG00000046031-ENSSSCG00000042397
1	407370	T	TGG	ENSSSCG00000046031-ENSSSCG00000042397
1	408020	C	T	ENSSSCG00000046031-ENSSSCG00000042397
1	408039	G	T	ENSSSCG00000046031-ENSSSCG00000042397
1	408587	G	A	ENSSSCG00000046031-ENSSSCG00000042397
1	409175	A	C	ENSSSCG00000046031-ENSSSCG00000042397
1	410445	T	C	ENSSSCG00000046031-ENSSSCG00000042397
1	410980	A	G	ENSSSCG00000046031-ENSSSCG00000042397
1	411806	C	T	ENSSSCG00000046031-ENSSSCG00000042397
1	413665	G	A	ENSSSCG00000046031-ENSSSCG00000042397
1	414250	G	C	ENSSSCG00000046031-ENSSSCG00000042397
1	414254	C	T	ENSSSCG00000046031-ENSSSCG00000042397
1	414788	G	A	ENSSSCG00000046031-ENSSSCG00000042397
1	416130	G	C	ENSSSCG00000046031-ENSSSCG00000042397
1	416131	A	T	ENSSSCG00000046031-ENSSSCG00000042397
1	416433	CTT	C,CTTT	ENSSSCG00000046031-ENSSSCG00000042397
1	416669	G	A	ENSSSCG00000046031-ENSSSCG00000042397
1	416969	G	A	ENSSSCG00000046031-ENSSSCG00000042397
1	417046	C	T	ENSSSCG00000046031-ENSSSCG00000042397
1	417276	G	A	ENSSSCG00000046031-ENSSSCG00000042397
1	417587	C	T	ENSSSCG00000046031-ENSSSCG00000042397
1	418934	G	A	ENSSSCG00000042397
1	419485	G	T	ENSSSCG00000042397
1	419737	G	C	ENSSSCG00000042397
1	419806	G	A	ENSSSCG00000042397
1	419851	G	A	ENSSSCG00000042397
1	419873	G	A	ENSSSCG00000042397
1	420653	T	C	ENSSSCG00000042397
1	421252	A	AG	ENSSSCG00000042397
1	421429	G	A	ENSSSCG00000042397
1	421447	C	T	ENSSSCG00000042397
1	421987	G	A	ENSSSCG00000042397
1	422366	G	A	ENSSSCG00000042397-ENSSSCG00000035944
1	422537	G	A	ENSSSCG00000042397-ENSSSCG00000035944
1	422909	A	AC,AAC	ENSSSCG00000042397-ENSSSCG00000035944
1	424048	C	G	ENSSSCG00000042397-ENSSSCG00000035944
1	424122	T	C	ENSSSCG00000042397-ENSSSCG00000035944
1	424817	G	A	ENSSSCG00000042397-ENSSSCG00000035944
1	425836	A	ATAAAT	ENSSSCG00000042397-ENSSSCG00000035944
1	425873	G	T	ENSSSCG00000042397-ENSSSCG00000035944
1	427474	C	G	ENSSSCG00000042397-ENSSSCG00000035944
1	428750	G	A	ENSSSCG00000042397-ENSSSCG00000035944
1	429045	A	ACCCCAGGTCT	ENSSSCG00000042397-ENSSSCG00000035944
1	429160	TC	T	ENSSSCG00000042397-ENSSSCG00000035944
1	429216	C	T	ENSSSCG00000042397-ENSSSCG00000035944
1	429274	G	C	ENSSSCG00000042397-ENSSSCG00000035944
1	429283	T	A	ENSSSCG00000042397-ENSSSCG00000035944
1	429681	G	A	ENSSSCG00000042397-ENSSSCG00000035944
1	430438	CAG	C	ENSSSCG00000042397-ENSSSCG00000035944
1	431297	C	T	ENSSSCG00000042397-ENSSSCG00000035944
1	431342	G	A	ENSSSCG00000042397-ENSSSCG00000035944
1	431444	C	T	ENSSSCG00000042397-ENSSSCG00000035944
1	431460	C	T	ENSSSCG00000042397-ENSSSCG00000035944
1	431598	C	CA	ENSSSCG00000042397-ENSSSCG00000035944
1	431944	G	A	ENSSSCG00000042397-ENSSSCG00000035944
1	432079	G	GTTT	ENSSSCG00000042397-ENSSSCG00000035944
1	432099	C	G	ENSSSCG00000042397-ENSSSCG00000035944
1	432415	C	CG	ENSSSCG00000042397-ENSSSCG00000035944
1	432768	G	A	ENSSSCG00000042397-ENSSSCG00000035944
1	433072	T	C	ENSSSCG00000042397-ENSSSCG00000035944
1	433090	A	T	ENSSSCG00000042397-ENSSSCG00000035944
1	433518	G	A	ENSSSCG00000042397-ENSSSCG00000035944
1	433639	G	C	ENSSSCG00000042397-ENSSSCG00000035944
1	433693	C	T	ENSSSCG00000042397-ENSSSCG00000035944
1	433778	C	T	ENSSSCG00000042397-ENSSSCG00000035944
1	433782	C	T	ENSSSCG00000042397-ENSSSCG00000035944
1	433801	C	T	ENSSSCG00000042397-ENSSSCG00000035944
1	433861	C	T	ENSSSCG00000042397-ENSSSCG00000035944
1	433876	T	C	ENSSSCG00000042397-ENSSSCG00000035944
1	433881	G	A	ENSSSCG00000042397-ENSSSCG00000035944
1	433891	G	A	ENSSSCG00000042397-ENSSSCG00000035944
1	433947	C	T	ENSSSCG00000042397-ENSSSCG00000035944
1	433952	T	C	ENSSSCG00000042397-ENSSSCG00000035944
1	433956	C	T	ENSSSCG00000042397-ENSSSCG00000035944
1	433961	ACCATCTCCCCCCCCCCCCCCCCCCCCCCCCCCCCCCCCCCCCCCCCCCCCCCCCCCCCCC	A	ENSSSCG00000042397-ENSSSCG00000035944
1	434628	C	T	ENSSSCG00000042397-ENSSSCG00000035944
1	434825	C	G	ENSSSCG00000042397-ENSSSCG00000035944
1	434994	G	A	ENSSSCG00000042397-ENSSSCG00000035944
1	435071	G	GC	ENSSSCG00000042397-ENSSSCG00000035944
1	435180	C	T	ENSSSCG00000042397-ENSSSCG00000035944
1	435691	C	CA	ENSSSCG00000042397-ENSSSCG00000035944
1	435989	C	T	ENSSSCG00000042397-ENSSSCG00000035944
1	436178	G	A	ENSSSCG00000042397-ENSSSCG00000035944
1	437174	C	T	ENSSSCG00000042397-ENSSSCG00000035944
1	440901	G	A	ENSSSCG00000042397-ENSSSCG00000035944
1	440907	A	G	ENSSSCG00000042397-ENSSSCG00000035944
1	440913	GCAGTAA	G	ENSSSCG00000042397-ENSSSCG00000035944
1	440922	G	A	ENSSSCG00000042397-ENSSSCG00000035944
1	440952	G	A	ENSSSCG00000042397-ENSSSCG00000035944
1	440958	G	A	ENSSSCG00000042397-ENSSSCG00000035944
1	442480	G	A	ENSSSCG00000042397-ENSSSCG00000035944
1	442486	A	G	ENSSSCG00000042397-ENSSSCG00000035944
1	442492	GCAGTAA	G	ENSSSCG00000042397-ENSSSCG00000035944
1	443004	C	A	ENSSSCG00000042397-ENSSSCG00000035944
1	443048	A	G	ENSSSCG00000042397-ENSSSCG00000035944
1	443285	G	T	ENSSSCG00000042397-ENSSSCG00000035944
1	443753	C	T	ENSSSCG00000042397-ENSSSCG00000035944
1	443804	C	T	ENSSSCG00000042397-ENSSSCG00000035944
1	444858	G	A	ENSSSCG00000042397-ENSSSCG00000035944
1	445411	AT	A	ENSSSCG00000042397-ENSSSCG00000035944
1	445509	T	G	ENSSSCG00000042397-ENSSSCG00000035944
1	445990	C	T	ENSSSCG00000042397-ENSSSCG00000035944
1	446039	T	TCA	ENSSSCG00000042397-ENSSSCG00000035944
1	446626	C	T	ENSSSCG00000042397-ENSSSCG00000035944
1	446755	CCG	C	ENSSSCG00000042397-ENSSSCG00000035944
1	446796	C	CG	ENSSSCG00000042397-ENSSSCG00000035944
1	447103	C	T	ENSSSCG00000042397-ENSSSCG00000035944
1	447196	A	AAG,AAAG	ENSSSCG00000042397-ENSSSCG00000035944
1	447448	C	T	ENSSSCG00000042397-ENSSSCG00000035944
1	448179	T	TG	ENSSSCG00000042397-ENSSSCG00000035944
1	448906	C	T	ENSSSCG00000042397-ENSSSCG00000035944
1	449023	TTTTATTTATTTATTTA	T	ENSSSCG00000042397-ENSSSCG00000035944
1	449056	C	CTT,CT	ENSSSCG00000042397-ENSSSCG00000035944
1	449607	G	A	ENSSSCG00000042397-ENSSSCG00000035944
1	449842	G	A	ENSSSCG00000042397-ENSSSCG00000035944
1	449855	C	T	ENSSSCG00000042397-ENSSSCG00000035944
1	450061	G	A	ENSSSCG00000042397-ENSSSCG00000035944
1	450095	G	A	ENSSSCG00000042397-ENSSSCG00000035944
1	450111	C	A	ENSSSCG00000042397-ENSSSCG00000035944
1	450158	T	TC	ENSSSCG00000042397-ENSSSCG00000035944
1	450485	G	A	ENSSSCG00000042397-ENSSSCG00000035944
1	450665	T	TC	ENSSSCG00000042397-ENSSSCG00000035944
1	453055	A	AG	ENSSSCG00000042397-ENSSSCG00000035944
1	454003	GC	G	ENSSSCG00000042397-ENSSSCG00000035944
1	454869	C	CG	ENSSSCG00000042397-ENSSSCG00000035944
1	454874	C	CG	ENSSSCG00000042397-ENSSSCG00000035944
1	455479	C	CA	ENSSSCG00000042397-ENSSSCG00000035944
1	456057	GCCCCCCGCCCCCCC	GGCCCCCCC,G	ENSSSCG00000042397-ENSSSCG00000035944
1	456064	GCCCCCCCCCCCCCTCCCCCCCGCACCCCCCGCATCCCTCCCCCC	G,*	ENSSSCG00000042397-ENSSSCG00000035944
1	456072	C	*,CAT	ENSSSCG00000042397-ENSSSCG00000035944
1	456078	TCCCC	*,T	ENSSSCG00000042397-ENSSSCG00000035944
1	456085	C	*,T	ENSSSCG00000042397-ENSSSCG00000035944
1	456184	TGA	T	ENSSSCG00000042397-ENSSSCG00000035944
1	456227	C	A,T	ENSSSCG00000042397-ENSSSCG00000035944
1	456423	G	A	ENSSSCG00000042397-ENSSSCG00000035944
1	456958	A	G	ENSSSCG00000042397-ENSSSCG00000035944
1	456978	TC	T	ENSSSCG00000042397-ENSSSCG00000035944
1	456981	C	T	ENSSSCG00000042397-ENSSSCG00000035944
1	456996	A	C	ENSSSCG00000042397-ENSSSCG00000035944
1	457006	C	T	ENSSSCG00000042397-ENSSSCG00000035944
1	461797	C	CA	ENSSSCG00000042397-ENSSSCG00000035944
1	462372	T	TG	ENSSSCG00000042397-ENSSSCG00000035944
1	463475	C	CAG	ENSSSCG00000042397-ENSSSCG00000035944
1	463480	A	T	ENSSSCG00000042397-ENSSSCG00000035944
1	463481	GGC	G	ENSSSCG00000042397-ENSSSCG00000035944
1	464265	A	G	ENSSSCG00000042397-ENSSSCG00000035944
1	464275	G	GC,GCCCCCCCCCC	ENSSSCG00000042397-ENSSSCG00000035944
1	469804	G	A	ENSSSCG00000042397-ENSSSCG00000035944
1	470211	C	T	ENSSSCG00000042397-ENSSSCG00000035944
1	470839	C	T	ENSSSCG00000035944
1	471545	G	GT	ENSSSCG00000035944
1	472621	G	A	ENSSSCG00000035944
1	472694	C	A	ENSSSCG00000035944
1	477274	C	T	ENSSSCG00000035944-ENSSSCG00000047845
1	477357	T	TGG	ENSSSCG00000035944-ENSSSCG00000047845
1	477956	G	A	ENSSSCG00000035944-ENSSSCG00000047845
1	478320	G	GTA	ENSSSCG00000035944-ENSSSCG00000047845
1	479003	G	C	ENSSSCG00000035944-ENSSSCG00000047845
1	480291	G	A	ENSSSCG00000035944-ENSSSCG00000047845
1	485773	A	C	ENSSSCG00000047845-ENSSSCG00000004010
1	485907	A	G	ENSSSCG00000047845-ENSSSCG00000004010
1	486819	A	G	ENSSSCG00000047845-ENSSSCG00000004010
1	486820	A	G	ENSSSCG00000047845-ENSSSCG00000004010
1	486823	G	GTTCCCGTCGTGGCGCAGTGGTTAACGA	ENSSSCG00000047845-ENSSSCG00000004010
1	486825	T	TCCGACTA	ENSSSCG00000047845-ENSSSCG00000004010
1	486971	G	A	ENSSSCG00000047845-ENSSSCG00000004010
1	487191	CTT	C,CTTT	ENSSSCG00000047845-ENSSSCG00000004010
1	488444	G	A	ENSSSCG00000047845-ENSSSCG00000004010
1	488490	G	GTGGCAGGACACCTCC	ENSSSCG00000047845-ENSSSCG00000004010
1	488492	G	GGCAGGACGCCTCCCC,C	ENSSSCG00000047845-ENSSSCG00000004010
1	488787	A	G	ENSSSCG00000047845-ENSSSCG00000004010
1	489014	T	C	ENSSSCG00000047845-ENSSSCG00000004010
1	489795	C	T	ENSSSCG00000047845-ENSSSCG00000004010
1	490175	G	A	ENSSSCG00000047845-ENSSSCG00000004010
1	490431	C	T	ENSSSCG00000047845-ENSSSCG00000004010
1	490469	T	C	ENSSSCG00000047845-ENSSSCG00000004010
1	490492	A	G	ENSSSCG00000047845-ENSSSCG00000004010
1	490996	C	CGGG	ENSSSCG00000047845-ENSSSCG00000004010
1	491125	G	A	ENSSSCG00000047845-ENSSSCG00000004010
1	491378	G	T	ENSSSCG00000047845-ENSSSCG00000004010
1	491424	G	A	ENSSSCG00000047845-ENSSSCG00000004010
1	491871	T	G	ENSSSCG00000047845-ENSSSCG00000004010
1	492043	CG	C	ENSSSCG00000047845-ENSSSCG00000004010
1	492128	G	A	ENSSSCG00000047845-ENSSSCG00000004010
1	492135	G	A	ENSSSCG00000047845-ENSSSCG00000004010
1	492319	C	T	ENSSSCG00000047845-ENSSSCG00000004010
1	492379	C	T	ENSSSCG00000047845-ENSSSCG00000004010
1	493653	G	A	ENSSSCG00000047845-ENSSSCG00000004010
1	493826	AG	A	ENSSSCG00000047845-ENSSSCG00000004010
1	494367	C	T	ENSSSCG00000047845-ENSSSCG00000004010
1	494417	C	CG	ENSSSCG00000047845-ENSSSCG00000004010
1	494825	T	G	ENSSSCG00000047845-ENSSSCG00000004010
1	495494	AG	A	ENSSSCG00000047845-ENSSSCG00000004010
1	497148	A	G	ENSSSCG00000047845-ENSSSCG00000004010
1	498070	C	CAGATAGAGATAG	ENSSSCG00000047845-ENSSSCG00000004010
1	498081	A	AGACG	ENSSSCG00000047845-ENSSSCG00000004010
1	498107	C	A	ENSSSCG00000047845-ENSSSCG00000004010
1	499250	T	C	ENSSSCG00000047845-ENSSSCG00000004010
1	499262	C	CAGACAG	ENSSSCG00000047845-ENSSSCG00000004010
1	499272	C	CAG	ENSSSCG00000047845-ENSSSCG00000004010
1	499291	AGC	A	ENSSSCG00000047845-ENSSSCG00000004010
1	499294	C	CAG	ENSSSCG00000047845-ENSSSCG00000004010
1	499312	G	GACTGAGACAGAGAC	ENSSSCG00000047845-ENSSSCG00000004010
1	499316	T	C	ENSSSCG00000047845-ENSSSCG00000004010
1	499348	C	T	ENSSSCG00000047845-ENSSSCG00000004010
1	499375	A	AGAT	ENSSSCG00000047845-ENSSSCG00000004010
1	499378	A	ATG	ENSSSCG00000047845-ENSSSCG00000004010
1	500012	G	GCC,GGCC	ENSSSCG00000047845-ENSSSCG00000004010
1	503783	AT	A	ENSSSCG00000047845-ENSSSCG00000004010
1	509524	A	AC	ENSSSCG00000047845-ENSSSCG00000004010
1	512040	A	AG	ENSSSCG00000047845-ENSSSCG00000004010
1	513357	C	CG	ENSSSCG00000004010
1	513903	C	CG	ENSSSCG00000004010
1	514636	C	CG	ENSSSCG00000004010
1	520416	C	CA	ENSSSCG00000004010
1	522317	GA	G	ENSSSCG00000004010
1	525723	C	CA,CAA	ENSSSCG00000004010
1	527725	C	CAAA	ENSSSCG00000004010
1	529819	G	GT	ENSSSCG00000004010
1	529891	C	CG	ENSSSCG00000004010
1	533397	TG	TCG,T	ENSSSCG00000004010
1	533398	G	A,*	ENSSSCG00000004010
1	533399	C	CAT	ENSSSCG00000004010
1	533923	T	G	ENSSSCG00000004010
1	533937	AT	A	ENSSSCG00000004010
1	533939	CACACCTGAGGTCATCACACCAGAGGTCATCACCCCAGAGGTCATCACCCCTGAGGTCATCGTCCCAGAGGTCACAACCCGAGGTCATTGCCCAAGAGGTCACCACTCCAGAAGTCAT	C	ENSSSCG00000004010
1	534108	TGAGGTCACCACCCCA	T	ENSSSCG00000004010
1	543310	G	C	ENSSSCG00000004009
1	544072	G	GT	ENSSSCG00000004009
1	545216	TAA	T	ENSSSCG00000004009
1	546854	T	TA	ENSSSCG00000004009
1	551235	A	AT	ENSSSCG00000004009
1	556448	G	GGGGGCGGCGGGGA	ENSSSCG00000030155
1	556675	A	AG	ENSSSCG00000030155
1	558899	GT	G	ENSSSCG00000030155
1	559439	C	CGT	ENSSSCG00000030155
1	559462	A	AT	ENSSSCG00000030155
1	561796	C	CT	ENSSSCG00000030155
1	562691	G	GC	ENSSSCG00000030155
1	567341	C	CG	ENSSSCG00000030155
1	569752	A	G	ENSSSCG00000030155
1	570164	C	CG	ENSSSCG00000030155
1	575157	G	A	ENSSSCG00000030155
1	578380	C	T	ENSSSCG00000038931
1	583495	G	GT	ENSSSCG00000004008
1	584492	A	AG	ENSSSCG00000004008
1	585008	C	CT	ENSSSCG00000004008
1	586193	C	CA	ENSSSCG00000004008
1	586519	A	AT	ENSSSCG00000004008
1	596314	C	CA	ENSSSCG00000004008
1	606344	G	GC	ENSSSCG00000004008
1	606935	G	GT	ENSSSCG00000004008
1	609677	G	GT	ENSSSCG00000004008
1	611775	G	GT	ENSSSCG00000004008
1	618505	G	A	ENSSSCG00000004008
1	618542	A	G	ENSSSCG00000004008
1	622401	C	CCTG	ENSSSCG00000004008
1	622579	G	A	ENSSSCG00000004008
1	626088	C	CTGTATA,CTGTATATA	ENSSSCG00000004008
1	627987	C	CG	ENSSSCG00000004008
1	629847	C	CA	ENSSSCG00000004008
1	631010	C	CG	ENSSSCG00000004008
1	631046	G	GC	ENSSSCG00000004008
1	636901	C	CTTTTTTTTTTTTTTT	ENSSSCG00000004008
1	657378	GGGGTGGCCTC	G	ENSSSCG00000004008
1	657389	ACCTCCTGGGGGGCAGGGGGTGAGACACGGGGGG	A	ENSSSCG00000004008
1	657426	C	G	ENSSSCG00000004008
1	657462	T	G	ENSSSCG00000004008
1	659897	C	CA	ENSSSCG00000004008
1	661446	A	AAAG	ENSSSCG00000004008
1	664349	G	GA	ENSSSCG00000004008
1	664415	C	CA	ENSSSCG00000004008
1	666293	A	AG	ENSSSCG00000004008
1	677050	T	TA	ENSSSCG00000004008
1	678707	AC	A	ENSSSCG00000004008
1	678717	T	TA	ENSSSCG00000004008
1	678725	A	AC	ENSSSCG00000004008
1	678728	TGA	T	ENSSSCG00000004008
1	678747	T	TG	ENSSSCG00000004008
1	678768	AC	A	ENSSSCG00000004008
1	678774	A	AAC	ENSSSCG00000004008
1	678783	T	G	ENSSSCG00000004008
1	678793	C	T	ENSSSCG00000004008
1	680458	C	CA	ENSSSCG00000004008
1	681031	A	AT	ENSSSCG00000004008
1	681355	C	CA	ENSSSCG00000004008
1	681435	C	CA	ENSSSCG00000004008
1	684976	C	CG	ENSSSCG00000004008
1	685169	C	CA	ENSSSCG00000004008
1	688591	A	AT	ENSSSCG00000004008
1	689207	A	AC	ENSSSCG00000004008
1	692439	C	CG	ENSSSCG00000004008
1	696428	CTG	C	ENSSSCG00000004008
1	698396	C	T	ENSSSCG00000004008
1	698419	T	C	ENSSSCG00000004008
1	698851	C	CG	ENSSSCG00000004008
1	698882	T	TC	ENSSSCG00000004008
1	699448	C	CG	ENSSSCG00000004008
1	699525	C	CG	ENSSSCG00000004008
1	699851	C	CA	ENSSSCG00000004008
1	699900	T	G	ENSSSCG00000004008
1	700459	T	TA	ENSSSCG00000004008
1	702180	A	AC	ENSSSCG00000004008
1	710828	CT	C	ENSSSCG00000004008
1	729480	C	CT	ENSSSCG00000004008-ENSSSCG00000045488
1	731522	C	A	ENSSSCG00000004008-ENSSSCG00000045488
1	733766	A	G	ENSSSCG00000004008-ENSSSCG00000045488
1	734494	T	TC	ENSSSCG00000004008-ENSSSCG00000045488
1	735927	C	CA	ENSSSCG00000004008-ENSSSCG00000045488
1	736052	C	CG	ENSSSCG00000004008-ENSSSCG00000045488
1	736273	C	CG	ENSSSCG00000004008-ENSSSCG00000045488
1	737877	G	GA	ENSSSCG00000004008-ENSSSCG00000045488
1	738629	C	CG	ENSSSCG00000004008-ENSSSCG00000045488
1	738735	T	TC	ENSSSCG00000004008-ENSSSCG00000045488
1	738876	CCG	C	ENSSSCG00000004008-ENSSSCG00000045488
1	748176	G	A	ENSSSCG00000004008-ENSSSCG00000045488
1	748780	C	CGGGG	ENSSSCG00000004008-ENSSSCG00000045488
1	751522	C	CTTTT	ENSSSCG00000004008-ENSSSCG00000045488
1	754057	CAAG	C	ENSSSCG00000004008-ENSSSCG00000045488
1	756049	C	CG	ENSSSCG00000004008-ENSSSCG00000045488
1	775561	TCTGAGAGCGCTCGGGCACAGAGCC	T	ENSSSCG00000004008-ENSSSCG00000045488
1	776249	A	AG	ENSSSCG00000004008-ENSSSCG00000045488
1	782293	C	T	ENSSSCG00000004008-ENSSSCG00000045488
1	792270	AAAAAC	A	ENSSSCG00000004008-ENSSSCG00000045488
1	793899	G	GGTGT	ENSSSCG00000004008-ENSSSCG00000045488
1	797559	CGTGT	C	ENSSSCG00000004008-ENSSSCG00000045488
1	815394	TACACACACACACACACAC	T	ENSSSCG00000004008-ENSSSCG00000045488
1	815745	T	C	ENSSSCG00000004008-ENSSSCG00000045488
1	815761	TG	T	ENSSSCG00000004008-ENSSSCG00000045488
1	817822	C	T	ENSSSCG00000004008-ENSSSCG00000045488
1	818668	C	T	ENSSSCG00000004008-ENSSSCG00000045488
1	818693	G	A	ENSSSCG00000004008-ENSSSCG00000045488
1	821507	G	GT	ENSSSCG00000004008-ENSSSCG00000045488
1	821904	ATTTT	A	ENSSSCG00000004008-ENSSSCG00000045488
1	821952	T	C	ENSSSCG00000004008-ENSSSCG00000045488
1	822514	C	A	ENSSSCG00000004008-ENSSSCG00000045488
1	822515	A	G	ENSSSCG00000004008-ENSSSCG00000045488
1	822628	A	G	ENSSSCG00000004008-ENSSSCG00000045488
1	823098	G	A	ENSSSCG00000004008-ENSSSCG00000045488
1	824443	TGA	T	ENSSSCG00000045488
1	824527	A	G	ENSSSCG00000045488
1	824528	C	T	ENSSSCG00000045488
1	830944	C	CA	ENSSSCG00000049501
1	832235	C	CG	ENSSSCG00000049501
1	836187	C	CG	ENSSSCG00000049501
1	848959	C	CG	ENSSSCG00000049501-ENSSSCG00000004012
1	857256	C	T	ENSSSCG00000004012
1	857979	T	TG	ENSSSCG00000004012
1	870052	G	GC	ENSSSCG00000004012
1	879207	ATCCG	A	ENSSSCG00000004012
1	879459	T	A	ENSSSCG00000004012
1	879963	T	A	ENSSSCG00000004012
1	879987	T	A	ENSSSCG00000004012
1	895375	T	TG	ENSSSCG00000004012-ENSSSCG00000035661
1	896571	G	C	ENSSSCG00000004012-ENSSSCG00000035661
1	896604	T	TC	ENSSSCG00000004012-ENSSSCG00000035661
1	898781	T	TG	ENSSSCG00000004012-ENSSSCG00000035661
1	901277	G	A	ENSSSCG00000004012-ENSSSCG00000035661
1	903517	G	A	ENSSSCG00000004012-ENSSSCG00000035661
1	903939	G	A	ENSSSCG00000004012-ENSSSCG00000035661
1	908861	C	CG	ENSSSCG00000004012-ENSSSCG00000035661
1	912038	A	AG	ENSSSCG00000004012-ENSSSCG00000035661
1	922705	C	CG	ENSSSCG00000035661
1	925232	A	G	ENSSSCG00000035661-ENSSSCG00000032192
1	930040	T	TC	ENSSSCG00000035661-ENSSSCG00000032192
1	930044	A	AC,C	ENSSSCG00000035661-ENSSSCG00000032192
1	930049	A	C	ENSSSCG00000035661-ENSSSCG00000032192
1	930054	A	C	ENSSSCG00000035661-ENSSSCG00000032192
1	930059	G	C	ENSSSCG00000035661-ENSSSCG00000032192
1	930609	C	CG	ENSSSCG00000035661-ENSSSCG00000032192
1	936896	A	AC	ENSSSCG00000035661-ENSSSCG00000032192
1	940239	C	CA	ENSSSCG00000035661-ENSSSCG00000032192
1	940443	C	CG	ENSSSCG00000035661-ENSSSCG00000032192
1	941525	C	CA	ENSSSCG00000035661-ENSSSCG00000032192
1	942849	C	CG	ENSSSCG00000035661-ENSSSCG00000032192
1	943487	A	AGT	ENSSSCG00000035661-ENSSSCG00000032192
1	945694	G	GA	ENSSSCG00000035661-ENSSSCG00000032192
1	951491	G	GC	ENSSSCG00000035661-ENSSSCG00000032192
1	957834	CAA	C	ENSSSCG00000035661-ENSSSCG00000032192
1	960343	GTT	G	ENSSSCG00000035661-ENSSSCG00000032192
1	961422	T	C	ENSSSCG00000035661-ENSSSCG00000032192
1	962355	C	CGTTGCG	ENSSSCG00000035661-ENSSSCG00000032192
1	962380	T	G	ENSSSCG00000035661-ENSSSCG00000032192
1	963001	CTAT	C	ENSSSCG00000035661-ENSSSCG00000032192
1	963643	C	CG	ENSSSCG00000035661-ENSSSCG00000032192
1	963713	C	CG	ENSSSCG00000035661-ENSSSCG00000032192
1	965829	A	AG	ENSSSCG00000035661-ENSSSCG00000032192
1	967504	G	T	ENSSSCG00000035661-ENSSSCG00000032192
1	968099	T	A	ENSSSCG00000035661-ENSSSCG00000032192
1	968145	A	T	ENSSSCG00000035661-ENSSSCG00000032192
1	968146	GCA	G	ENSSSCG00000035661-ENSSSCG00000032192
1	968152	G	GTGTC	ENSSSCG00000035661-ENSSSCG00000032192
1	968169	T	TGG	ENSSSCG00000035661-ENSSSCG00000032192
1	968173	C	CCTG	ENSSSCG00000035661-ENSSSCG00000032192
1	969016	ACG	A	ENSSSCG00000035661-ENSSSCG00000032192
1	969019	G	GTAA	ENSSSCG00000035661-ENSSSCG00000032192
1	969026	CTG	C	ENSSSCG00000035661-ENSSSCG00000032192
1	969944	C	CA	ENSSSCG00000035661-ENSSSCG00000032192
1	970103	C	CG	ENSSSCG00000035661-ENSSSCG00000032192
1	970871	G	GC	ENSSSCG00000035661-ENSSSCG00000032192
1	970874	T	TG	ENSSSCG00000035661-ENSSSCG00000032192
1	971630	A	AT	ENSSSCG00000035661-ENSSSCG00000032192
1	972509	G	GC	ENSSSCG00000035661-ENSSSCG00000032192
1	972703	C	CA	ENSSSCG00000035661-ENSSSCG00000032192
1	973795	TTTTTCTTTCTTC	T	ENSSSCG00000035661-ENSSSCG00000032192
1	973888	T	C	ENSSSCG00000035661-ENSSSCG00000032192
1	973896	T	C	ENSSSCG00000035661-ENSSSCG00000032192
1	978632	T	TG	ENSSSCG00000035661-ENSSSCG00000032192
1	980677	A	AC	ENSSSCG00000035661-ENSSSCG00000032192
1	980707	T	TG	ENSSSCG00000035661-ENSSSCG00000032192
1	981385	G	A	ENSSSCG00000035661-ENSSSCG00000032192
1	981592	G	GT	ENSSSCG00000035661-ENSSSCG00000032192
1	982296	C	CG	ENSSSCG00000035661-ENSSSCG00000032192
1	983875	C	G	ENSSSCG00000035661-ENSSSCG00000032192
1	983913	G	A	ENSSSCG00000035661-ENSSSCG00000032192
1	983922	A	G	ENSSSCG00000035661-ENSSSCG00000032192
1	985975	G	GA	ENSSSCG00000035661-ENSSSCG00000032192
1	989216	G	C	ENSSSCG00000035661-ENSSSCG00000032192
1	989229	A	G	ENSSSCG00000035661-ENSSSCG00000032192
1	989267	C	T	ENSSSCG00000035661-ENSSSCG00000032192
1	989293	G	A	ENSSSCG00000035661-ENSSSCG00000032192
1	989559	C	CG	ENSSSCG00000035661-ENSSSCG00000032192
1	990963	TA	T	ENSSSCG00000035661-ENSSSCG00000032192
1	991058	GGCGGCAGCT	G	ENSSSCG00000035661-ENSSSCG00000032192
1	994716	T	TC	ENSSSCG00000035661-ENSSSCG00000032192
1	995463	T	G	ENSSSCG00000035661-ENSSSCG00000032192
1	995972	G	A	ENSSSCG00000035661-ENSSSCG00000032192
1	996051	T	A	ENSSSCG00000035661-ENSSSCG00000032192
1	996564	G	A	ENSSSCG00000035661-ENSSSCG00000032192
1	997507	C	T	ENSSSCG00000035661-ENSSSCG00000032192
1	997520	C	G	ENSSSCG00000035661-ENSSSCG00000032192
1	997726	A	G	ENSSSCG00000035661-ENSSSCG00000032192
1	997789	CA	C	ENSSSCG00000035661-ENSSSCG00000032192
1	997793	A	G	ENSSSCG00000035661-ENSSSCG00000032192
1	998588	A	G	ENSSSCG00000035661-ENSSSCG00000032192
1	999766	C	T	ENSSSCG00000035661-ENSSSCG00000032192
1	999819	C	T	ENSSSCG00000035661-ENSSSCG00000032192
1	1000283	A	G	ENSSSCG00000035661-ENSSSCG00000032192
1	1000612	CTCA	C	ENSSSCG00000035661-ENSSSCG00000032192
1	1001417	G	A	ENSSSCG00000035661-ENSSSCG00000032192
1	1001444	C	T	ENSSSCG00000035661-ENSSSCG00000032192
1	1001573	AC	A,ACC	ENSSSCG00000035661-ENSSSCG00000032192
1	1001709	G	A	ENSSSCG00000035661-ENSSSCG00000032192
1	1001791	G	A	ENSSSCG00000035661-ENSSSCG00000032192
1	1004793	C	G	ENSSSCG00000035661-ENSSSCG00000032192
1	1004921	C	G	ENSSSCG00000035661-ENSSSCG00000032192
1	1005766	G	A	ENSSSCG00000035661-ENSSSCG00000032192
1	1005927	G	T	ENSSSCG00000035661-ENSSSCG00000032192
1	1006564	T	TTTC	ENSSSCG00000035661-ENSSSCG00000032192
1	1006593	TTTGTTGTTGTTG	T	ENSSSCG00000035661-ENSSSCG00000032192
1	1006698	C	T	ENSSSCG00000035661-ENSSSCG00000032192
1	1006952	G	GAA	ENSSSCG00000035661-ENSSSCG00000032192
1	1007327	G	A	ENSSSCG00000035661-ENSSSCG00000032192
1	1007389	C	G	ENSSSCG00000035661-ENSSSCG00000032192
1	1007399	C	T	ENSSSCG00000035661-ENSSSCG00000032192
1	1007482	G	T	ENSSSCG00000035661-ENSSSCG00000032192
1	1007527	C	T	ENSSSCG00000035661-ENSSSCG00000032192
1	1007577	TGGCCCTGGTGGGGGACGCAGTTCG	T	ENSSSCG00000035661-ENSSSCG00000032192
1	1007610	G	A	ENSSSCG00000035661-ENSSSCG00000032192
1	1007786	G	A	ENSSSCG00000035661-ENSSSCG00000032192
1	1007939	T	C	ENSSSCG00000035661-ENSSSCG00000032192
1	1008231	T	C	ENSSSCG00000035661-ENSSSCG00000032192
1	1008747	T	C	ENSSSCG00000035661-ENSSSCG00000032192
1	1009013	G	C	ENSSSCG00000035661-ENSSSCG00000032192
1	1009047	C	T	ENSSSCG00000035661-ENSSSCG00000032192
1	1009374	C	A	ENSSSCG00000035661-ENSSSCG00000032192
1	1009417	T	C	ENSSSCG00000035661-ENSSSCG00000032192
1	1009606	G	A	ENSSSCG00000035661-ENSSSCG00000032192
1	1009753	A	G	ENSSSCG00000035661-ENSSSCG00000032192
1	1010445	A	G	ENSSSCG00000035661-ENSSSCG00000032192
1	1010641	G	A	ENSSSCG00000035661-ENSSSCG00000032192
1	1010672	A	G	ENSSSCG00000035661-ENSSSCG00000032192
1	1011899	A	ATT	ENSSSCG00000035661-ENSSSCG00000032192
1	1012258	GAA	G	ENSSSCG00000035661-ENSSSCG00000032192
1	1013207	C	T	ENSSSCG00000035661-ENSSSCG00000032192
1	1013352	A	G	ENSSSCG00000035661-ENSSSCG00000032192
1	1013602	T	TA	ENSSSCG00000035661-ENSSSCG00000032192
1	1013612	C	T	ENSSSCG00000035661-ENSSSCG00000032192
1	1013652	A	C	ENSSSCG00000035661-ENSSSCG00000032192
1	1013658	T	C	ENSSSCG00000035661-ENSSSCG00000032192
1	1013962	C	T	ENSSSCG00000032192-ENSSSCG00000044353
1	1014896	T	C	ENSSSCG00000032192-ENSSSCG00000044353
1	1015044	C	T	ENSSSCG00000032192-ENSSSCG00000044353
1	1016196	T	C	ENSSSCG00000032192-ENSSSCG00000044353
1	1016430	C	T	ENSSSCG00000032192-ENSSSCG00000044353
1	1016522	A	G	ENSSSCG00000032192-ENSSSCG00000044353
1	1016636	C	T	ENSSSCG00000032192-ENSSSCG00000044353
1	1016684	C	T	ENSSSCG00000032192-ENSSSCG00000044353
1	1016950	G	A	ENSSSCG00000032192-ENSSSCG00000044353
1	1017096	CAAAAAAAA	C	ENSSSCG00000032192-ENSSSCG00000044353
1	1017231	A	G	ENSSSCG00000032192-ENSSSCG00000044353
1	1017310	A	AC	ENSSSCG00000032192-ENSSSCG00000044353
1	1017329	C	T	ENSSSCG00000032192-ENSSSCG00000044353
1	1017648	CGTGTGTGGACACACCTGCCGTGGGT	C	ENSSSCG00000032192-ENSSSCG00000044353
1	1017744	G	A	ENSSSCG00000032192-ENSSSCG00000044353
1	1018202	G	A	ENSSSCG00000032192-ENSSSCG00000044353
1	1018787	G	A	ENSSSCG00000032192-ENSSSCG00000044353
1	1020558	G	A	ENSSSCG00000032192-ENSSSCG00000044353
1	1020688	T	C	ENSSSCG00000032192-ENSSSCG00000044353
1	1020917	C	G	ENSSSCG00000032192-ENSSSCG00000044353
1	1021444	C	T	ENSSSCG00000032192-ENSSSCG00000044353
1	1021454	C	T	ENSSSCG00000032192-ENSSSCG00000044353
1	1021494	C	T	ENSSSCG00000032192-ENSSSCG00000044353
1	1021727	C	T	ENSSSCG00000032192-ENSSSCG00000044353
1	1021765	T	C	ENSSSCG00000032192-ENSSSCG00000044353
1	1022069	CTTTTTTTTTTTTTTT	C	ENSSSCG00000032192-ENSSSCG00000044353
1	1022322	A	G	ENSSSCG00000032192-ENSSSCG00000044353
1	1022337	A	C	ENSSSCG00000032192-ENSSSCG00000044353
1	1022645	C	T	ENSSSCG00000032192-ENSSSCG00000044353
1	1022806	A	G	ENSSSCG00000032192-ENSSSCG00000044353
1	1022835	T	A	ENSSSCG00000032192-ENSSSCG00000044353
1	1022856	A	C	ENSSSCG00000032192-ENSSSCG00000044353
1	1022879	GAAA	G	ENSSSCG00000032192-ENSSSCG00000044353
1	1022908	G	T	ENSSSCG00000032192-ENSSSCG00000044353
1	1023611	T	C	ENSSSCG00000032192-ENSSSCG00000044353
1	1023613	A	G	ENSSSCG00000032192-ENSSSCG00000044353
1	1023642	G	A	ENSSSCG00000032192-ENSSSCG00000044353
1	1023673	G	C	ENSSSCG00000032192-ENSSSCG00000044353
1	1023690	A	C	ENSSSCG00000032192-ENSSSCG00000044353
1	1023699	T	C	ENSSSCG00000032192-ENSSSCG00000044353
1	1023917	G	C	ENSSSCG00000032192-ENSSSCG00000044353
1	1024085	C	T	ENSSSCG00000032192-ENSSSCG00000044353
1	1024093	C	A	ENSSSCG00000032192-ENSSSCG00000044353
1	1024330	C	G	ENSSSCG00000032192-ENSSSCG00000044353
1	1025615	T	TG	ENSSSCG00000032192-ENSSSCG00000044353
1	1025761	C	G	ENSSSCG00000032192-ENSSSCG00000044353
1	1026111	G	A	ENSSSCG00000032192-ENSSSCG00000044353
1	1026289	T	G	ENSSSCG00000032192-ENSSSCG00000044353
1	1026319	T	C	ENSSSCG00000032192-ENSSSCG00000044353
1	1026655	G	A	ENSSSCG00000032192-ENSSSCG00000044353
1	1026834	G	A	ENSSSCG00000032192-ENSSSCG00000044353
1	1027001	C	T	ENSSSCG00000032192-ENSSSCG00000044353
1	1027121	C	A	ENSSSCG00000032192-ENSSSCG00000044353
1	1027396	G	A	ENSSSCG00000032192-ENSSSCG00000044353
1	1027476	G	A	ENSSSCG00000032192-ENSSSCG00000044353
1	1028032	C	T	ENSSSCG00000032192-ENSSSCG00000044353
1	1028558	G	A	ENSSSCG00000032192-ENSSSCG00000044353
1	1028688	C	T	ENSSSCG00000032192-ENSSSCG00000044353
1	1028702	G	A	ENSSSCG00000032192-ENSSSCG00000044353
1	1028821	G	T	ENSSSCG00000032192-ENSSSCG00000044353
1	1028866	T	C	ENSSSCG00000032192-ENSSSCG00000044353
1	1028924	GC	G	ENSSSCG00000032192-ENSSSCG00000044353
1	1029018	C	T	ENSSSCG00000032192-ENSSSCG00000044353
1	1029134	G	A	ENSSSCG00000032192-ENSSSCG00000044353
1	1029260	G	C	ENSSSCG00000032192-ENSSSCG00000044353
1	1029273	G	A	ENSSSCG00000032192-ENSSSCG00000044353
1	1029339	C	T	ENSSSCG00000032192-ENSSSCG00000044353
1	1029438	G	A	ENSSSCG00000032192-ENSSSCG00000044353
1	1029523	C	T	ENSSSCG00000032192-ENSSSCG00000044353
1	1029771	G	C	ENSSSCG00000032192-ENSSSCG00000044353
1	1029785	C	T	ENSSSCG00000032192-ENSSSCG00000044353
1	1029787	C	T	ENSSSCG00000032192-ENSSSCG00000044353
1	1030125	C	T	ENSSSCG00000032192-ENSSSCG00000044353
1	1030213	C	T	ENSSSCG00000032192-ENSSSCG00000044353
1	1030215	T	A	ENSSSCG00000032192-ENSSSCG00000044353
1	1030216	C	A	ENSSSCG00000032192-ENSSSCG00000044353
1	1030227	C	G	ENSSSCG00000032192-ENSSSCG00000044353
1	1030593	C	T	ENSSSCG00000032192-ENSSSCG00000044353
1	1030607	G	A	ENSSSCG00000032192-ENSSSCG00000044353
1	1030649	C	CG,CGGGGGG	ENSSSCG00000032192-ENSSSCG00000044353
1	1030664	G	A	ENSSSCG00000032192-ENSSSCG00000044353
1	1030794	G	A	ENSSSCG00000032192-ENSSSCG00000044353
1	1030840	G	A	ENSSSCG00000032192-ENSSSCG00000044353
1	1030843	G	A	ENSSSCG00000032192-ENSSSCG00000044353
1	1031074	T	C	ENSSSCG00000032192-ENSSSCG00000044353
1	1031910	T	G	ENSSSCG00000032192-ENSSSCG00000044353
1	1032019	T	C	ENSSSCG00000032192-ENSSSCG00000044353
1	1032059	G	A	ENSSSCG00000032192-ENSSSCG00000044353
1	1032105	G	A	ENSSSCG00000032192-ENSSSCG00000044353
1	1032157	T	C	ENSSSCG00000032192-ENSSSCG00000044353
1	1032239	C	T	ENSSSCG00000032192-ENSSSCG00000044353
1	1032251	T	C	ENSSSCG00000032192-ENSSSCG00000044353
1	1032268	T	G	ENSSSCG00000032192-ENSSSCG00000044353
1	1032311	A	G	ENSSSCG00000032192-ENSSSCG00000044353
1	1032318	C	T	ENSSSCG00000032192-ENSSSCG00000044353
1	1032430	C	T	ENSSSCG00000032192-ENSSSCG00000044353
1	1032434	T	G	ENSSSCG00000032192-ENSSSCG00000044353
1	1032468	C	T	ENSSSCG00000032192-ENSSSCG00000044353
1	1032650	C	G	ENSSSCG00000032192-ENSSSCG00000044353
1	1032660	A	G	ENSSSCG00000032192-ENSSSCG00000044353
1	1032684	A	G	ENSSSCG00000032192-ENSSSCG00000044353
1	1032732	C	T	ENSSSCG00000032192-ENSSSCG00000044353
1	1032782	C	G	ENSSSCG00000032192-ENSSSCG00000044353
1	1033341	C	T	ENSSSCG00000032192-ENSSSCG00000044353
1	1033687	C	T	ENSSSCG00000032192-ENSSSCG00000044353
1	1033885	G	A	ENSSSCG00000032192-ENSSSCG00000044353
1	1033901	G	A	ENSSSCG00000032192-ENSSSCG00000044353
1	1034074	G	A	ENSSSCG00000032192-ENSSSCG00000044353
1	1034080	G	A	ENSSSCG00000032192-ENSSSCG00000044353
1	1034457	C	T	ENSSSCG00000032192-ENSSSCG00000044353
1	1034503	C	A	ENSSSCG00000032192-ENSSSCG00000044353
1	1034636	G	A	ENSSSCG00000032192-ENSSSCG00000044353
1	1034643	A	C	ENSSSCG00000032192-ENSSSCG00000044353
1	1034647	T	G	ENSSSCG00000032192-ENSSSCG00000044353
1	1034648	G	A	ENSSSCG00000032192-ENSSSCG00000044353
1	1034837	T	C	ENSSSCG00000032192-ENSSSCG00000044353
1	1034852	A	C	ENSSSCG00000032192-ENSSSCG00000044353
1	1034896	G	T	ENSSSCG00000032192-ENSSSCG00000044353
1	1035154	G	A	ENSSSCG00000032192-ENSSSCG00000044353
1	1035282	A	T	ENSSSCG00000032192-ENSSSCG00000044353
1	1035366	C	A	ENSSSCG00000032192-ENSSSCG00000044353
1	1035474	A	G	ENSSSCG00000032192-ENSSSCG00000044353
1	1035581	G	A	ENSSSCG00000032192-ENSSSCG00000044353
1	1036569	G	A	ENSSSCG00000032192-ENSSSCG00000044353
1	1036594	C	T	ENSSSCG00000032192-ENSSSCG00000044353
1	1036603	A	C	ENSSSCG00000032192-ENSSSCG00000044353
1	1036607	A	C	ENSSSCG00000032192-ENSSSCG00000044353
1	1036621	A	T	ENSSSCG00000032192-ENSSSCG00000044353
1	1036792	C	CCA	ENSSSCG00000032192-ENSSSCG00000044353
1	1036793	T	A	ENSSSCG00000032192-ENSSSCG00000044353
1	1036795	GGA	G	ENSSSCG00000032192-ENSSSCG00000044353
1	1036809	C	T	ENSSSCG00000032192-ENSSSCG00000044353
1	1036870	G	A	ENSSSCG00000032192-ENSSSCG00000044353
1	1036986	G	C	ENSSSCG00000032192-ENSSSCG00000044353
1	1037086	G	A	ENSSSCG00000032192-ENSSSCG00000044353
1	1037414	C	A	ENSSSCG00000032192-ENSSSCG00000044353
1	1037598	C	T	ENSSSCG00000032192-ENSSSCG00000044353
1	1037653	C	T	ENSSSCG00000032192-ENSSSCG00000044353
1	1037673	G	A	ENSSSCG00000032192-ENSSSCG00000044353
1	1039062	CT	C	ENSSSCG00000032192-ENSSSCG00000044353
1	1039191	C	T	ENSSSCG00000032192-ENSSSCG00000044353
1	1039321	A	C	ENSSSCG00000032192-ENSSSCG00000044353
1	1039442	C	T	ENSSSCG00000032192-ENSSSCG00000044353
1	1039698	A	T	ENSSSCG00000032192-ENSSSCG00000044353
1	1039759	C	G	ENSSSCG00000032192-ENSSSCG00000044353
1	1039960	G	GC	ENSSSCG00000032192-ENSSSCG00000044353
1	1040459	G	A	ENSSSCG00000032192-ENSSSCG00000044353
1	1040808	C	T	ENSSSCG00000032192-ENSSSCG00000044353
1	1041507	C	T	ENSSSCG00000032192-ENSSSCG00000044353
1	1041521	C	T	ENSSSCG00000032192-ENSSSCG00000044353
1	1041545	C	G	ENSSSCG00000032192-ENSSSCG00000044353
1	1042059	T	C	ENSSSCG00000032192-ENSSSCG00000044353
1	1042475	G	T	ENSSSCG00000032192-ENSSSCG00000044353
1	1042490	C	T	ENSSSCG00000032192-ENSSSCG00000044353
1	1042500	G	A	ENSSSCG00000032192-ENSSSCG00000044353
1	1042535	C	CG	ENSSSCG00000032192-ENSSSCG00000044353
1	1042553	A	ATGATT	ENSSSCG00000032192-ENSSSCG00000044353
1	1042729	T	C	ENSSSCG00000032192-ENSSSCG00000044353
1	1042787	C	CTGCCG	ENSSSCG00000032192-ENSSSCG00000044353
1	1043058	G	A	ENSSSCG00000032192-ENSSSCG00000044353
1	1043220	G	T	ENSSSCG00000032192-ENSSSCG00000044353
1	1044239	A	AG	ENSSSCG00000032192-ENSSSCG00000044353
1	1045207	C	CG	ENSSSCG00000032192-ENSSSCG00000044353
1	1045222	T	C	ENSSSCG00000032192-ENSSSCG00000044353
1	1045372	G	A	ENSSSCG00000032192-ENSSSCG00000044353
1	1045646	A	G	ENSSSCG00000032192-ENSSSCG00000044353
1	1045740	G	A	ENSSSCG00000032192-ENSSSCG00000044353
1	1045819	C	T	ENSSSCG00000032192-ENSSSCG00000044353
1	1046011	C	T	ENSSSCG00000032192-ENSSSCG00000044353
1	1046058	G	A	ENSSSCG00000032192-ENSSSCG00000044353
1	1046430	C	T	ENSSSCG00000032192-ENSSSCG00000044353
1	1046540	G	A	ENSSSCG00000032192-ENSSSCG00000044353
1	1048381	G	A	ENSSSCG00000032192-ENSSSCG00000044353
1	1048753	G	C	ENSSSCG00000032192-ENSSSCG00000044353
1	1048885	G	A	ENSSSCG00000032192-ENSSSCG00000044353
1	1049221	G	C	ENSSSCG00000032192-ENSSSCG00000044353
1	1050467	G	A	ENSSSCG00000032192-ENSSSCG00000044353
1	1050567	A	G	ENSSSCG00000032192-ENSSSCG00000044353
1	1051131	C	T	ENSSSCG00000032192-ENSSSCG00000044353
1	1051369	G	T	ENSSSCG00000032192-ENSSSCG00000044353
1	1051910	A	G	ENSSSCG00000032192-ENSSSCG00000044353
1	1051916	G	A	ENSSSCG00000032192-ENSSSCG00000044353
1	1051981	TCAGACCTCCGCGCGC	T	ENSSSCG00000032192-ENSSSCG00000044353
1	1052037	C	CGGGGG	ENSSSCG00000032192-ENSSSCG00000044353
1	1052831	G	A	ENSSSCG00000032192-ENSSSCG00000044353
1	1053482	C	T	ENSSSCG00000032192-ENSSSCG00000044353
1	1053586	T	C	ENSSSCG00000032192-ENSSSCG00000044353
1	1053630	A	G	ENSSSCG00000032192-ENSSSCG00000044353
1	1053698	T	C	ENSSSCG00000032192-ENSSSCG00000044353
1	1054509	C	CA	ENSSSCG00000032192-ENSSSCG00000044353
1	1054637	G	A	ENSSSCG00000032192-ENSSSCG00000044353
1	1055791	G	A	ENSSSCG00000032192-ENSSSCG00000044353
1	1055792	C	T	ENSSSCG00000032192-ENSSSCG00000044353
1	1056123	G	C	ENSSSCG00000032192-ENSSSCG00000044353
1	1056260	C	A	ENSSSCG00000032192-ENSSSCG00000044353
1	1056268	T	A	ENSSSCG00000032192-ENSSSCG00000044353
1	1056367	G	T	ENSSSCG00000032192-ENSSSCG00000044353
1	1056963	GC	G	ENSSSCG00000032192-ENSSSCG00000044353
1	1056991	G	C	ENSSSCG00000032192-ENSSSCG00000044353
1	1057107	G	A	ENSSSCG00000032192-ENSSSCG00000044353
1	1057432	G	A	ENSSSCG00000032192-ENSSSCG00000044353
1	1057642	A	G	ENSSSCG00000032192-ENSSSCG00000044353
1	1058023	C	CA	ENSSSCG00000032192-ENSSSCG00000044353
1	1058031	C	CG	ENSSSCG00000032192-ENSSSCG00000044353
1	1058068	G	GC	ENSSSCG00000032192-ENSSSCG00000044353
1	1058182	C	G	ENSSSCG00000032192-ENSSSCG00000044353
1	1058699	T	C	ENSSSCG00000032192-ENSSSCG00000044353
1	1058736	A	G	ENSSSCG00000032192-ENSSSCG00000044353
1	1059097	C	CA	ENSSSCG00000032192-ENSSSCG00000044353
1	1059393	A	AG	ENSSSCG00000032192-ENSSSCG00000044353
1	1059574	C	CG	ENSSSCG00000032192-ENSSSCG00000044353
1	1059729	C	A	ENSSSCG00000032192-ENSSSCG00000044353
1	1060113	C	CA	ENSSSCG00000032192-ENSSSCG00000044353
1	1061233	C	T	ENSSSCG00000032192-ENSSSCG00000044353
1	1061776	G	T	ENSSSCG00000032192-ENSSSCG00000044353
1	1061853	T	TCCCC,TTCCCC	ENSSSCG00000032192-ENSSSCG00000044353
1	1062315	C	T	ENSSSCG00000032192-ENSSSCG00000044353
1	1062368	CA	C	ENSSSCG00000032192-ENSSSCG00000044353
1	1062404	C	A	ENSSSCG00000032192-ENSSSCG00000044353
1	1062415	G	A	ENSSSCG00000032192-ENSSSCG00000044353
1	1062440	GC	G	ENSSSCG00000032192-ENSSSCG00000044353
1	1062574	A	G	ENSSSCG00000032192-ENSSSCG00000044353
1	1063343	G	GC	ENSSSCG00000032192-ENSSSCG00000044353
1	1064291	A	G	ENSSSCG00000032192-ENSSSCG00000044353
1	1064465	A	C	ENSSSCG00000032192-ENSSSCG00000044353
1	1064832	A	G	ENSSSCG00000032192-ENSSSCG00000044353
1	1064846	A	C	ENSSSCG00000032192-ENSSSCG00000044353
1	1065108	T	C	ENSSSCG00000032192-ENSSSCG00000044353
1	1065511	T	TG	ENSSSCG00000032192-ENSSSCG00000044353
1	1065552	T	TG	ENSSSCG00000032192-ENSSSCG00000044353
1	1066192	G	A	ENSSSCG00000032192-ENSSSCG00000044353
1	1067537	C	T	ENSSSCG00000032192-ENSSSCG00000044353
1	1067545	C	G	ENSSSCG00000032192-ENSSSCG00000044353
1	1068036	C	T	ENSSSCG00000032192-ENSSSCG00000044353
1	1068804	C	T	ENSSSCG00000032192-ENSSSCG00000044353
1	1070198	C	A	ENSSSCG00000032192-ENSSSCG00000044353
1	1070199	A	G	ENSSSCG00000032192-ENSSSCG00000044353
1	1070265	G	GA	ENSSSCG00000032192-ENSSSCG00000044353
1	1070558	T	C	ENSSSCG00000032192-ENSSSCG00000044353
1	1072197	G	A	ENSSSCG00000032192-ENSSSCG00000044353
1	1072208	G	C	ENSSSCG00000032192-ENSSSCG00000044353
1	1072485	T	C	ENSSSCG00000032192-ENSSSCG00000044353
1	1072722	A	G	ENSSSCG00000032192-ENSSSCG00000044353
1	1072954	G	A	ENSSSCG00000032192-ENSSSCG00000044353
1	1073062	A	G	ENSSSCG00000032192-ENSSSCG00000044353
1	1073076	A	G	ENSSSCG00000032192-ENSSSCG00000044353
1	1073079	T	C	ENSSSCG00000032192-ENSSSCG00000044353
1	1073108	A	G	ENSSSCG00000032192-ENSSSCG00000044353
1	1073176	C	T	ENSSSCG00000032192-ENSSSCG00000044353
1	1073185	A	G	ENSSSCG00000032192-ENSSSCG00000044353
1	1073204	G	A	ENSSSCG00000032192-ENSSSCG00000044353
1	1073315	C	T	ENSSSCG00000032192-ENSSSCG00000044353
1	1073520	C	A	ENSSSCG00000032192-ENSSSCG00000044353
1	1074098	T	G	ENSSSCG00000032192-ENSSSCG00000044353
1	1074417	G	A	ENSSSCG00000032192-ENSSSCG00000044353
1	1074643	G	GC	ENSSSCG00000032192-ENSSSCG00000044353
1	1075367	A	C	ENSSSCG00000032192-ENSSSCG00000044353
1	1075570	C	T	ENSSSCG00000032192-ENSSSCG00000044353
1	1076537	T	G	ENSSSCG00000032192-ENSSSCG00000044353
1	1076637	G	A	ENSSSCG00000032192-ENSSSCG00000044353
1	1077035	C	T	ENSSSCG00000032192-ENSSSCG00000044353
1	1077291	T	G	ENSSSCG00000032192-ENSSSCG00000044353
1	1077569	C	CG	ENSSSCG00000032192-ENSSSCG00000044353
1	1077645	C	T	ENSSSCG00000032192-ENSSSCG00000044353
1	1077755	T	C	ENSSSCG00000032192-ENSSSCG00000044353
1	1077802	A	G	ENSSSCG00000032192-ENSSSCG00000044353
1	1078201	C	T	ENSSSCG00000032192-ENSSSCG00000044353
1	1078212	T	C	ENSSSCG00000032192-ENSSSCG00000044353
1	1078213	G	A	ENSSSCG00000032192-ENSSSCG00000044353
1	1078233	C	A	ENSSSCG00000032192-ENSSSCG00000044353
1	1078275	C	G	ENSSSCG00000032192-ENSSSCG00000044353
1	1078290	C	G	ENSSSCG00000032192-ENSSSCG00000044353
1	1078393	G	A	ENSSSCG00000032192-ENSSSCG00000044353
1	1078428	C	T	ENSSSCG00000032192-ENSSSCG00000044353
1	1078429	G	T	ENSSSCG00000032192-ENSSSCG00000044353
1	1078460	C	CG	ENSSSCG00000032192-ENSSSCG00000044353
1	1078465	C	A	ENSSSCG00000032192-ENSSSCG00000044353
1	1078688	TA	T	ENSSSCG00000032192-ENSSSCG00000044353
1	1078737	T	C	ENSSSCG00000032192-ENSSSCG00000044353
1	1078919	C	T	ENSSSCG00000032192-ENSSSCG00000044353
1	1078921	C	T	ENSSSCG00000032192-ENSSSCG00000044353
1	1079156	G	GGGGGGA	ENSSSCG00000032192-ENSSSCG00000044353
1	1079388	A	G	ENSSSCG00000032192-ENSSSCG00000044353
1	1079613	T	C	ENSSSCG00000032192-ENSSSCG00000044353
1	1080130	C	CCT	ENSSSCG00000032192-ENSSSCG00000044353
1	1080131	A	T	ENSSSCG00000032192-ENSSSCG00000044353
1	1080791	G	A	ENSSSCG00000032192-ENSSSCG00000044353
1	1081281	A	AGACACACACAC	ENSSSCG00000032192-ENSSSCG00000044353
1	1081673	T	C	ENSSSCG00000032192-ENSSSCG00000044353
1	1081677	G	A	ENSSSCG00000032192-ENSSSCG00000044353
1	1081696	A	G	ENSSSCG00000032192-ENSSSCG00000044353
1	1081939	C	T	ENSSSCG00000032192-ENSSSCG00000044353
1	1082019	C	T	ENSSSCG00000032192-ENSSSCG00000044353
1	1082035	G	T	ENSSSCG00000032192-ENSSSCG00000044353
1	1082889	G	A	ENSSSCG00000032192-ENSSSCG00000044353
1	1083216	T	C	ENSSSCG00000032192-ENSSSCG00000044353
1	1083349	C	CT	ENSSSCG00000032192-ENSSSCG00000044353
1	1083381	G	C	ENSSSCG00000032192-ENSSSCG00000044353
1	1083511	T	TC	ENSSSCG00000032192-ENSSSCG00000044353
1	1083539	G	C	ENSSSCG00000032192-ENSSSCG00000044353
1	1083727	C	T	ENSSSCG00000032192-ENSSSCG00000044353
1	1083867	A	G	ENSSSCG00000032192-ENSSSCG00000044353
1	1083906	G	GTA	ENSSSCG00000032192-ENSSSCG00000044353
1	1083909	CGCGCGCGTGTGTGTGTGTGT	C	ENSSSCG00000032192-ENSSSCG00000044353
1	1084229	G	GTTTTTTTTTTTTT	ENSSSCG00000032192-ENSSSCG00000044353
1	1084579	G	A	ENSSSCG00000032192-ENSSSCG00000044353
1	1085139	C	CA	ENSSSCG00000032192-ENSSSCG00000044353
1	1085290	C	G	ENSSSCG00000032192-ENSSSCG00000044353
1	1085331	A	C	ENSSSCG00000032192-ENSSSCG00000044353
1	1085423	G	A	ENSSSCG00000032192-ENSSSCG00000044353
1	1085520	T	G	ENSSSCG00000032192-ENSSSCG00000044353
1	1085627	T	G	ENSSSCG00000032192-ENSSSCG00000044353
1	1085912	C	T	ENSSSCG00000032192-ENSSSCG00000044353
1	1086467	A	T	ENSSSCG00000032192-ENSSSCG00000044353
1	1087401	C	T	ENSSSCG00000032192-ENSSSCG00000044353
1	1087467	G	GT	ENSSSCG00000032192-ENSSSCG00000044353
1	1087469	T	G	ENSSSCG00000032192-ENSSSCG00000044353
1	1087626	T	TAA	ENSSSCG00000032192-ENSSSCG00000044353
1	1087634	G	C	ENSSSCG00000032192-ENSSSCG00000044353
1	1087992	G	A	ENSSSCG00000032192-ENSSSCG00000044353
1	1087996	C	T	ENSSSCG00000032192-ENSSSCG00000044353
1	1088024	G	A	ENSSSCG00000032192-ENSSSCG00000044353
1	1088068	AGCGGGGGCTGCCTGGCTGACCAGCCCC	A	ENSSSCG00000032192-ENSSSCG00000044353
1	1088070	C	*,CG	ENSSSCG00000032192-ENSSSCG00000044353
1	1088099	CTCCT	C	ENSSSCG00000032192-ENSSSCG00000044353
1	1088107	T	A	ENSSSCG00000032192-ENSSSCG00000044353
1	1088130	C	CCT	ENSSSCG00000032192-ENSSSCG00000044353
1	1088141	G	C	ENSSSCG00000032192-ENSSSCG00000044353
1	1088156	G	GCAC	ENSSSCG00000032192-ENSSSCG00000044353
1	1088159	C	T	ENSSSCG00000032192-ENSSSCG00000044353
1	1088165	G	T	ENSSSCG00000032192-ENSSSCG00000044353
1	1088173	T	A	ENSSSCG00000032192-ENSSSCG00000044353
1	1088183	G	T	ENSSSCG00000032192-ENSSSCG00000044353
1	1088369	G	T	ENSSSCG00000032192-ENSSSCG00000044353
1	1088386	C	T	ENSSSCG00000032192-ENSSSCG00000044353
1	1088400	T	G	ENSSSCG00000032192-ENSSSCG00000044353
1	1088404	C	A	ENSSSCG00000032192-ENSSSCG00000044353
1	1088432	A	G	ENSSSCG00000032192-ENSSSCG00000044353
1	1088958	T	C	ENSSSCG00000032192-ENSSSCG00000044353
1	1089181	G	T	ENSSSCG00000032192-ENSSSCG00000044353
1	1089254	AT	A	ENSSSCG00000032192-ENSSSCG00000044353
1	1089286	G	A	ENSSSCG00000032192-ENSSSCG00000044353
1	1090112	G	C	ENSSSCG00000032192-ENSSSCG00000044353
1	1091014	C	CA	ENSSSCG00000032192-ENSSSCG00000044353
1	1092058	CT	C	ENSSSCG00000032192-ENSSSCG00000044353
1	1092231	T	TC	ENSSSCG00000032192-ENSSSCG00000044353
1	1092975	A	G	ENSSSCG00000032192-ENSSSCG00000044353
1	1093076	T	G	ENSSSCG00000032192-ENSSSCG00000044353
1	1093131	T	A	ENSSSCG00000032192-ENSSSCG00000044353
1	1093637	TAA	T	ENSSSCG00000032192-ENSSSCG00000044353
1	1093882	CTGGCCTCGCTCAG	C	ENSSSCG00000032192-ENSSSCG00000044353
1	1093922	G	A	ENSSSCG00000032192-ENSSSCG00000044353
1	1094021	A	G	ENSSSCG00000032192-ENSSSCG00000044353
1	1094120	A	C	ENSSSCG00000032192-ENSSSCG00000044353
1	1094299	T	C	ENSSSCG00000032192-ENSSSCG00000044353
1	1094581	T	C	ENSSSCG00000032192-ENSSSCG00000044353
1	1094653	T	G	ENSSSCG00000032192-ENSSSCG00000044353
1	1094947	A	G	ENSSSCG00000032192-ENSSSCG00000044353
1	1095163	G	T	ENSSSCG00000032192-ENSSSCG00000044353
1	1095168	C	CA	ENSSSCG00000032192-ENSSSCG00000044353
1	1095311	C	T	ENSSSCG00000032192-ENSSSCG00000044353
1	1095340	A	G	ENSSSCG00000032192-ENSSSCG00000044353
1	1095436	C	A	ENSSSCG00000032192-ENSSSCG00000044353
1	1095440	G	A	ENSSSCG00000032192-ENSSSCG00000044353
1	1095441	A	C	ENSSSCG00000032192-ENSSSCG00000044353
1	1095445	A	G	ENSSSCG00000032192-ENSSSCG00000044353
1	1095452	G	A	ENSSSCG00000032192-ENSSSCG00000044353
1	1095459	C	T	ENSSSCG00000032192-ENSSSCG00000044353
1	1095763	C	T	ENSSSCG00000032192-ENSSSCG00000044353
1	1095826	T	C	ENSSSCG00000032192-ENSSSCG00000044353
1	1095846	A	C	ENSSSCG00000032192-ENSSSCG00000044353
1	1096289	G	A	ENSSSCG00000032192-ENSSSCG00000044353
1	1097251	C	T	ENSSSCG00000032192-ENSSSCG00000044353
1	1098299	T	G	ENSSSCG00000032192-ENSSSCG00000044353
1	1098301	C	G	ENSSSCG00000032192-ENSSSCG00000044353
1	1098717	C	T	ENSSSCG00000032192-ENSSSCG00000044353
1	1099517	C	T	ENSSSCG00000032192-ENSSSCG00000044353
1	1099520	G	A	ENSSSCG00000032192-ENSSSCG00000044353
1	1099527	C	CAGG	ENSSSCG00000032192-ENSSSCG00000044353
1	1099530	TG	T	ENSSSCG00000032192-ENSSSCG00000044353
1	1099536	TG	T	ENSSSCG00000032192-ENSSSCG00000044353
1	1099584	T	A	ENSSSCG00000032192-ENSSSCG00000044353
1	1100252	G	A	ENSSSCG00000032192-ENSSSCG00000044353
1	1100709	G	T	ENSSSCG00000032192-ENSSSCG00000044353
1	1100712	C	T	ENSSSCG00000032192-ENSSSCG00000044353
1	1100832	A	G	ENSSSCG00000032192-ENSSSCG00000044353
1	1100878	T	A	ENSSSCG00000032192-ENSSSCG00000044353
1	1101008	T	C	ENSSSCG00000032192-ENSSSCG00000044353
1	1101193	T	C,TGTGTGTGTGC	ENSSSCG00000032192-ENSSSCG00000044353
1	1101579	C	T	ENSSSCG00000032192-ENSSSCG00000044353
1	1102413	G	A	ENSSSCG00000032192-ENSSSCG00000044353
1	1102769	T	C	ENSSSCG00000032192-ENSSSCG00000044353
1	1102827	G	C	ENSSSCG00000032192-ENSSSCG00000044353
1	1102989	A	G	ENSSSCG00000032192-ENSSSCG00000044353
1	1103079	C	T	ENSSSCG00000032192-ENSSSCG00000044353
1	1103088	C	CAGCGTCGTAAACGA	ENSSSCG00000032192-ENSSSCG00000044353
1	1103095	C	G	ENSSSCG00000032192-ENSSSCG00000044353
1	1103100	T	G	ENSSSCG00000032192-ENSSSCG00000044353
1	1103235	C	T	ENSSSCG00000032192-ENSSSCG00000044353
1	1103302	G	A	ENSSSCG00000032192-ENSSSCG00000044353
1	1103312	C	G	ENSSSCG00000032192-ENSSSCG00000044353
1	1103322	G	GCC	ENSSSCG00000032192-ENSSSCG00000044353
1	1103913	C	A	ENSSSCG00000032192-ENSSSCG00000044353
1	1104283	G	A	ENSSSCG00000032192-ENSSSCG00000044353
1	1104783	C	T	ENSSSCG00000032192-ENSSSCG00000044353
1	1104858	A	G	ENSSSCG00000032192-ENSSSCG00000044353
1	1104945	C	T	ENSSSCG00000032192-ENSSSCG00000044353
1	1105062	C	T	ENSSSCG00000032192-ENSSSCG00000044353
1	1105093	G	A	ENSSSCG00000032192-ENSSSCG00000044353
1	1105487	G	A	ENSSSCG00000032192-ENSSSCG00000044353
1	1105501	C	CCCCCT	ENSSSCG00000032192-ENSSSCG00000044353
1	1105604	CA	C	ENSSSCG00000032192-ENSSSCG00000044353
1	1105653	G	A	ENSSSCG00000032192-ENSSSCG00000044353
1	1105724	A	G	ENSSSCG00000032192-ENSSSCG00000044353
1	1105729	C	T	ENSSSCG00000032192-ENSSSCG00000044353
1	1105735	G	A	ENSSSCG00000032192-ENSSSCG00000044353
1	1105744	C	T	ENSSSCG00000032192-ENSSSCG00000044353
1	1106398	G	GC	ENSSSCG00000032192-ENSSSCG00000044353
1	1106496	T	C	ENSSSCG00000032192-ENSSSCG00000044353
1	1107033	C	T	ENSSSCG00000032192-ENSSSCG00000044353
1	1107134	G	A	ENSSSCG00000032192-ENSSSCG00000044353
1	1107320	C	A	ENSSSCG00000032192-ENSSSCG00000044353
1	1107584	C	A	ENSSSCG00000032192-ENSSSCG00000044353
1	1107595	T	C	ENSSSCG00000032192-ENSSSCG00000044353
1	1107673	C	T	ENSSSCG00000032192-ENSSSCG00000044353
1	1107741	T	C	ENSSSCG00000032192-ENSSSCG00000044353
1	1108198	A	G	ENSSSCG00000032192-ENSSSCG00000044353
1	1108845	C	T	ENSSSCG00000032192-ENSSSCG00000044353
1	1109089	G	GGGGGGTGTATGGGTGCAGGGGGTGCAGGGGTGCAGGGGTGTAGGGGTGTGGGGGTATAGGGGTGTAGGGGTGCGGGGGGTGTAGGGGTGCGGGGGGTGTA	ENSSSCG00000032192-ENSSSCG00000044353
1	1109295	G	GGAGGCTGACGGGA	ENSSSCG00000032192-ENSSSCG00000044353
1	1109709	C	T	ENSSSCG00000032192-ENSSSCG00000044353
1	1110614	A	T	ENSSSCG00000032192-ENSSSCG00000044353
1	1111024	C	T	ENSSSCG00000032192-ENSSSCG00000044353
1	1111140	TGCCTTCGAGAG	T	ENSSSCG00000032192-ENSSSCG00000044353
1	1111803	G	A	ENSSSCG00000032192-ENSSSCG00000044353
1	1112537	T	C	ENSSSCG00000032192-ENSSSCG00000044353
1	1112825	C	T	ENSSSCG00000032192-ENSSSCG00000044353
1	1113008	GC	G	ENSSSCG00000032192-ENSSSCG00000044353
1	1114122	A	G	ENSSSCG00000032192-ENSSSCG00000044353
1	1114310	C	T	ENSSSCG00000032192-ENSSSCG00000044353
1	1114513	G	A	ENSSSCG00000032192-ENSSSCG00000044353
1	1114619	G	A	ENSSSCG00000032192-ENSSSCG00000044353
1	1114751	T	C	ENSSSCG00000032192-ENSSSCG00000044353
1	1115187	G	A	ENSSSCG00000032192-ENSSSCG00000044353
1	1115217	G	A	ENSSSCG00000032192-ENSSSCG00000044353
1	1116974	C	A	ENSSSCG00000032192-ENSSSCG00000044353
1	1117110	T	G	ENSSSCG00000032192-ENSSSCG00000044353
1	1117657	T	C	ENSSSCG00000032192-ENSSSCG00000044353
1	1117658	G	A	ENSSSCG00000032192-ENSSSCG00000044353
1	1117756	C	T	ENSSSCG00000032192-ENSSSCG00000044353
1	1118197	ATT	A,ATTT	ENSSSCG00000032192-ENSSSCG00000044353
1	1118231	T	TTGTTG	ENSSSCG00000032192-ENSSSCG00000044353
1	1118297	C	T	ENSSSCG00000032192-ENSSSCG00000044353
1	1118298	C	G	ENSSSCG00000032192-ENSSSCG00000044353
1	1118430	C	T	ENSSSCG00000032192-ENSSSCG00000044353
1	1118470	G	T	ENSSSCG00000032192-ENSSSCG00000044353
1	1118663	A	G	ENSSSCG00000032192-ENSSSCG00000044353
1	1118871	C	A	ENSSSCG00000032192-ENSSSCG00000044353
1	1119287	A	G	ENSSSCG00000032192-ENSSSCG00000044353
1	1119415	G	A	ENSSSCG00000032192-ENSSSCG00000044353
1	1119450	G	A	ENSSSCG00000032192-ENSSSCG00000044353
1	1119742	CATATATATAT	C	ENSSSCG00000032192-ENSSSCG00000044353
1	1119793	ATG	A	ENSSSCG00000032192-ENSSSCG00000044353
1	1120088	T	TG	ENSSSCG00000032192-ENSSSCG00000044353
1	1120240	T	G	ENSSSCG00000032192-ENSSSCG00000044353
1	1120923	C	T	ENSSSCG00000032192-ENSSSCG00000044353
1	1121101	A	T	ENSSSCG00000032192-ENSSSCG00000044353
1	1121396	G	A	ENSSSCG00000032192-ENSSSCG00000044353
1	1121976	C	T	ENSSSCG00000032192-ENSSSCG00000044353
1	1122823	G	A	ENSSSCG00000032192-ENSSSCG00000044353
1	1122847	C	T	ENSSSCG00000032192-ENSSSCG00000044353
1	1123443	CAA	C	ENSSSCG00000032192-ENSSSCG00000044353
1	1123594	A	G	ENSSSCG00000032192-ENSSSCG00000044353
1	1123952	T	C	ENSSSCG00000032192-ENSSSCG00000044353
1	1124518	C	A	ENSSSCG00000032192-ENSSSCG00000044353
1	1124521	A	C	ENSSSCG00000032192-ENSSSCG00000044353
1	1124977	C	T	ENSSSCG00000032192-ENSSSCG00000044353
1	1126059	A	AG	ENSSSCG00000032192-ENSSSCG00000044353
1	1126285	C	T	ENSSSCG00000032192-ENSSSCG00000044353
1	1126966	C	T	ENSSSCG00000032192-ENSSSCG00000044353
1	1127165	G	A	ENSSSCG00000032192-ENSSSCG00000044353
1	1127238	G	A	ENSSSCG00000032192-ENSSSCG00000044353
1	1127250	T	G	ENSSSCG00000032192-ENSSSCG00000044353
1	1127300	C	T	ENSSSCG00000032192-ENSSSCG00000044353
1	1127327	C	T	ENSSSCG00000032192-ENSSSCG00000044353
1	1128009	C	CG	ENSSSCG00000032192-ENSSSCG00000044353
1	1128773	C	T	ENSSSCG00000032192-ENSSSCG00000044353
1	1129560	G	A	ENSSSCG00000032192-ENSSSCG00000044353
1	1129853	C	T	ENSSSCG00000032192-ENSSSCG00000044353
1	1130056	C	T	ENSSSCG00000032192-ENSSSCG00000044353
1	1130059	A	C	ENSSSCG00000032192-ENSSSCG00000044353
1	1130413	G	A	ENSSSCG00000032192-ENSSSCG00000044353
1	1131809	G	A	ENSSSCG00000032192-ENSSSCG00000044353
1	1131907	C	CT	ENSSSCG00000032192-ENSSSCG00000044353
1	1132428	A	G	ENSSSCG00000032192-ENSSSCG00000044353
1	1132453	G	C	ENSSSCG00000032192-ENSSSCG00000044353
1	1133683	T	A	ENSSSCG00000032192-ENSSSCG00000044353
1	1133788	A	G	ENSSSCG00000032192-ENSSSCG00000044353
1	1134499	C	T	ENSSSCG00000032192-ENSSSCG00000044353
1	1134671	A	G	ENSSSCG00000032192-ENSSSCG00000044353
1	1135334	G	A	ENSSSCG00000032192-ENSSSCG00000044353
1	1135952	C	CGTGT,CGTGTGTGTGTGTGTGTGT	ENSSSCG00000032192-ENSSSCG00000044353
1	1136039	G	A	ENSSSCG00000032192-ENSSSCG00000044353
1	1136403	C	T	ENSSSCG00000032192-ENSSSCG00000044353
1	1136663	TTGAC	T	ENSSSCG00000032192-ENSSSCG00000044353
1	1136664	T	*,C	ENSSSCG00000032192-ENSSSCG00000044353
1	1136687	T	C	ENSSSCG00000032192-ENSSSCG00000044353
1	1137196	G	A	ENSSSCG00000032192-ENSSSCG00000044353
1	1137523	C	*,CGAGAGAGAGAGAGA	ENSSSCG00000032192-ENSSSCG00000044353
1	1137656	C	T	ENSSSCG00000032192-ENSSSCG00000044353
1	1138233	C	A	ENSSSCG00000032192-ENSSSCG00000044353
1	1138277	A	G	ENSSSCG00000032192-ENSSSCG00000044353
1	1138352	G	A	ENSSSCG00000032192-ENSSSCG00000044353
1	1138819	ATTC	A	ENSSSCG00000032192-ENSSSCG00000044353
1	1139205	G	A	ENSSSCG00000032192-ENSSSCG00000044353
1	1139339	A	G	ENSSSCG00000032192-ENSSSCG00000044353
1	1139419	G	A	ENSSSCG00000032192-ENSSSCG00000044353
1	1139437	A	G	ENSSSCG00000032192-ENSSSCG00000044353
1	1139969	G	A	ENSSSCG00000032192-ENSSSCG00000044353
1	1139977	C	T	ENSSSCG00000032192-ENSSSCG00000044353
1	1140097	A	G	ENSSSCG00000032192-ENSSSCG00000044353
1	1140113	C	T	ENSSSCG00000032192-ENSSSCG00000044353
1	1140389	A	G	ENSSSCG00000032192-ENSSSCG00000044353
1	1140486	AT	A	ENSSSCG00000032192-ENSSSCG00000044353
1	1140648	C	T	ENSSSCG00000044353
1	1140960	G	A	ENSSSCG00000044353
1	1141001	A	G	ENSSSCG00000044353
1	1141215	C	T	ENSSSCG00000044353
1	1141261	C	T	ENSSSCG00000044353
1	1141562	C	T	ENSSSCG00000044353
1	1142146	G	C	ENSSSCG00000044353
1	1142591	A	G	ENSSSCG00000044353
1	1142599	A	C	ENSSSCG00000044353
1	1142637	G	A	ENSSSCG00000044353
1	1142928	A	G	ENSSSCG00000044353
1	1142997	A	C	ENSSSCG00000044353
1	1143041	C	T	ENSSSCG00000044353
1	1143080	A	G	ENSSSCG00000044353
1	1143499	T	C	ENSSSCG00000044353
1	1143642	T	C	ENSSSCG00000044353-ENSSSCG00000041157
1	1144444	CT	C	ENSSSCG00000044353-ENSSSCG00000041157
1	1144768	TTTTTC	T	ENSSSCG00000044353-ENSSSCG00000041157
1	1145179	C	T	ENSSSCG00000041157
1	1145409	G	A	ENSSSCG00000041157
1	1146303	C	A	ENSSSCG00000041157
1	1146304	C	T	ENSSSCG00000041157
1	1146346	T	G	ENSSSCG00000041157
1	1147093	A	T	ENSSSCG00000041157
1	1147159	A	G	ENSSSCG00000041157
1	1147161	C	T	ENSSSCG00000041157
1	1147365	T	C	ENSSSCG00000041157
1	1147429	G	A	ENSSSCG00000041157
1	1148077	C	T	ENSSSCG00000041157
1	1148204	G	C	ENSSSCG00000041157
1	1148222	C	CAAAAA	ENSSSCG00000041157
1	1148448	T	A	ENSSSCG00000041157
1	1148814	T	G	ENSSSCG00000041157
1	1148820	C	T	ENSSSCG00000041157
1	1149009	G	A	ENSSSCG00000041157
1	1149246	A	AT	ENSSSCG00000041157
1	1149387	CTT	C	ENSSSCG00000041157
1	1149450	T	A	ENSSSCG00000041157
1	1149887	G	T	ENSSSCG00000041157
1	1150024	T	C	ENSSSCG00000041157
1	1150271	T	C	ENSSSCG00000041157
1	1150310	T	C	ENSSSCG00000041157
1	1150789	C	T	ENSSSCG00000041157
1	1151000	A	G	ENSSSCG00000041157
1	1151240	G	A	ENSSSCG00000041157
1	1151405	AACCTGTTTCAG	A	ENSSSCG00000041157
1	1151453	A	G	ENSSSCG00000041157
1	1151459	G	A	ENSSSCG00000041157
1	1151472	T	TCTCA	ENSSSCG00000041157
1	1151538	AT	A	ENSSSCG00000041157
1	1151675	A	G	ENSSSCG00000041157
1	1152278	G	A	ENSSSCG00000041157
1	1152279	G	A	ENSSSCG00000041157
1	1152580	C	T	ENSSSCG00000041157
1	1152707	G	GCCC	ENSSSCG00000041157
1	1152787	G	A	ENSSSCG00000041157
1	1152888	T	C	ENSSSCG00000041157
1	1152949	C	T	ENSSSCG00000041157
1	1152961	C	T	ENSSSCG00000041157
1	1153042	G	A	ENSSSCG00000041157
1	1153123	G	T	ENSSSCG00000041157
1	1153312	C	T	ENSSSCG00000041157
1	1153319	G	C	ENSSSCG00000041157
1	1153337	C	T	ENSSSCG00000041157
1	1153412	A	C	ENSSSCG00000041157-ENSSSCG00000050693
1	1153923	G	A	ENSSSCG00000041157-ENSSSCG00000050693
1	1153972	T	A	ENSSSCG00000041157-ENSSSCG00000050693
1	1153976	A	C	ENSSSCG00000041157-ENSSSCG00000050693
1	1154064	G	A	ENSSSCG00000041157-ENSSSCG00000050693
1	1154106	T	C	ENSSSCG00000041157-ENSSSCG00000050693
1	1154128	ATTT	A	ENSSSCG00000041157-ENSSSCG00000050693
1	1154165	C	T	ENSSSCG00000041157-ENSSSCG00000050693
1	1154323	C	T	ENSSSCG00000041157-ENSSSCG00000050693
1	1154348	G	T	ENSSSCG00000041157-ENSSSCG00000050693
1	1154433	T	C	ENSSSCG00000041157-ENSSSCG00000050693
1	1154444	G	A	ENSSSCG00000041157-ENSSSCG00000050693
1	1154477	G	T	ENSSSCG00000041157-ENSSSCG00000050693
1	1154937	C	T	ENSSSCG00000041157-ENSSSCG00000050693
1	1155149	G	GA	ENSSSCG00000041157-ENSSSCG00000050693
1	1155342	C	CA	ENSSSCG00000041157-ENSSSCG00000050693
1	1155382	G	GC	ENSSSCG00000041157-ENSSSCG00000050693
1	1155404	G	A	ENSSSCG00000041157-ENSSSCG00000050693
1	1155710	A	AG	ENSSSCG00000041157-ENSSSCG00000050693
1	1155748	G	A	ENSSSCG00000041157-ENSSSCG00000050693
1	1155814	AC	A	ENSSSCG00000041157-ENSSSCG00000050693
1	1156273	C	G	ENSSSCG00000041157-ENSSSCG00000050693
1	1156346	G	A	ENSSSCG00000041157-ENSSSCG00000050693
1	1156875	C	T	ENSSSCG00000041157-ENSSSCG00000050693
1	1156910	A	C	ENSSSCG00000041157-ENSSSCG00000050693
1	1156981	C	T	ENSSSCG00000041157-ENSSSCG00000050693
1	1157392	GGCATCGACGACCCCTGGTTGTCACACT	G	ENSSSCG00000041157-ENSSSCG00000050693
1	1157511	T	C	ENSSSCG00000041157-ENSSSCG00000050693
1	1158085	T	C	ENSSSCG00000041157-ENSSSCG00000050693
1	1158088	C	T	ENSSSCG00000041157-ENSSSCG00000050693
1	1158090	T	C	ENSSSCG00000041157-ENSSSCG00000050693
1	1158399	C	A	ENSSSCG00000041157-ENSSSCG00000050693
1	1158839	C	T	ENSSSCG00000041157-ENSSSCG00000050693
1	1158924	G	A	ENSSSCG00000041157-ENSSSCG00000050693
1	1158943	C	T	ENSSSCG00000041157-ENSSSCG00000050693
1	1158958	T	C	ENSSSCG00000041157-ENSSSCG00000050693
1	1158959	G	A	ENSSSCG00000041157-ENSSSCG00000050693
1	1158995	A	AC	ENSSSCG00000041157-ENSSSCG00000050693
1	1159035	C	T	ENSSSCG00000041157-ENSSSCG00000050693
1	1160525	T	C	ENSSSCG00000041157-ENSSSCG00000050693
1	1160854	C	T	ENSSSCG00000041157-ENSSSCG00000050693
1	1161049	G	GC	ENSSSCG00000041157-ENSSSCG00000050693
1	1161441	C	T	ENSSSCG00000041157-ENSSSCG00000050693
1	1161480	G	GGCGGGGGGA	ENSSSCG00000041157-ENSSSCG00000050693
1	1161547	G	A	ENSSSCG00000041157-ENSSSCG00000050693
1	1161778	T	C	ENSSSCG00000041157-ENSSSCG00000050693
1	1162407	G	GC	ENSSSCG00000041157-ENSSSCG00000050693
1	1162413	G	A	ENSSSCG00000041157-ENSSSCG00000050693
1	1163055	T	A	ENSSSCG00000050693
1	1163301	G	C	ENSSSCG00000050693
1	1163338	C	G	ENSSSCG00000050693
1	1163352	T	C	ENSSSCG00000050693
1	1163378	C	T	ENSSSCG00000050693
1	1163605	G	A	ENSSSCG00000050693
1	1164355	G	A	ENSSSCG00000050693
1	1164374	A	T	ENSSSCG00000050693
1	1164409	C	T	ENSSSCG00000050693
1	1165174	C	G	ENSSSCG00000050693
1	1165383	T	A	ENSSSCG00000050693-ENSSSCG00000042085
1	1165863	T	C	ENSSSCG00000042085
1	1166005	G	A	ENSSSCG00000042085
1	1166079	ACGGGAGGGAAGACGGCTGACCT	A	ENSSSCG00000042085
1	1166303	G	A	ENSSSCG00000042085
1	1166356	G	A	ENSSSCG00000042085
1	1166453	ACG	A	ENSSSCG00000042085
1	1166702	C	T	ENSSSCG00000042085
1	1166740	C	T	ENSSSCG00000042085
1	1166741	T	C	ENSSSCG00000042085
1	1166880	C	T	ENSSSCG00000042085
1	1166924	G	A	ENSSSCG00000042085
1	1167207	C	T	ENSSSCG00000042085
1	1167675	C	T	ENSSSCG00000042085
1	1167767	C	T	ENSSSCG00000042085
1	1168144	T	C	ENSSSCG00000042085-ENSSSCG00000045916
1	1168169	C	A	ENSSSCG00000042085-ENSSSCG00000045916
1	1168296	C	T	ENSSSCG00000042085-ENSSSCG00000045916
1	1168338	G	A	ENSSSCG00000042085-ENSSSCG00000045916
1	1168341	A	C	ENSSSCG00000042085-ENSSSCG00000045916
1	1168343	C	T	ENSSSCG00000042085-ENSSSCG00000045916
1	1168344	A	G	ENSSSCG00000042085-ENSSSCG00000045916
1	1168367	T	C	ENSSSCG00000042085-ENSSSCG00000045916
1	1168377	G	C	ENSSSCG00000042085-ENSSSCG00000045916
1	1168387	T	C	ENSSSCG00000042085-ENSSSCG00000045916
1	1168536	C	T	ENSSSCG00000042085-ENSSSCG00000045916
1	1168538	C	T	ENSSSCG00000042085-ENSSSCG00000045916
1	1168556	T	C	ENSSSCG00000042085-ENSSSCG00000045916
1	1168557	G	A	ENSSSCG00000042085-ENSSSCG00000045916
1	1169215	C	T	ENSSSCG00000042085-ENSSSCG00000045916
1	1169229	C	T	ENSSSCG00000042085-ENSSSCG00000045916
1	1169246	G	A	ENSSSCG00000042085-ENSSSCG00000045916
1	1169296	A	G	ENSSSCG00000042085-ENSSSCG00000045916
1	1169394	G	A	ENSSSCG00000042085-ENSSSCG00000045916
1	1169410	A	G	ENSSSCG00000042085-ENSSSCG00000045916
1	1169510	A	G	ENSSSCG00000042085-ENSSSCG00000045916
1	1169714	C	T	ENSSSCG00000042085-ENSSSCG00000045916
1	1170138	C	T	ENSSSCG00000042085-ENSSSCG00000045916
1	1170221	C	T	ENSSSCG00000042085-ENSSSCG00000045916
1	1170326	C	T	ENSSSCG00000042085-ENSSSCG00000045916
1	1170342	A	C	ENSSSCG00000042085-ENSSSCG00000045916
1	1170570	C	T	ENSSSCG00000042085-ENSSSCG00000045916
1	1170789	C	CG	ENSSSCG00000042085-ENSSSCG00000045916
1	1170807	G	A	ENSSSCG00000042085-ENSSSCG00000045916
1	1170814	C	CA	ENSSSCG00000042085-ENSSSCG00000045916
1	1170928	C	T	ENSSSCG00000042085-ENSSSCG00000045916
1	1170931	A	C	ENSSSCG00000042085-ENSSSCG00000045916
1	1171086	T	C	ENSSSCG00000042085-ENSSSCG00000045916
1	1171122	T	A	ENSSSCG00000042085-ENSSSCG00000045916
1	1171147	C	T	ENSSSCG00000042085-ENSSSCG00000045916
1	1171210	CTCCTTCTAGG	C	ENSSSCG00000042085-ENSSSCG00000045916
1	1171329	C	T	ENSSSCG00000042085-ENSSSCG00000045916
1	1171422	C	CT	ENSSSCG00000042085-ENSSSCG00000045916
1	1171424	C	CCCCT	ENSSSCG00000042085-ENSSSCG00000045916
1	1171474	G	GC	ENSSSCG00000042085-ENSSSCG00000045916
1	1171491	C	T	ENSSSCG00000042085-ENSSSCG00000045916
1	1171530	A	G	ENSSSCG00000042085-ENSSSCG00000045916
1	1172174	C	CG	ENSSSCG00000042085-ENSSSCG00000045916
1	1172330	G	A	ENSSSCG00000042085-ENSSSCG00000045916
1	1172568	C	CTG	ENSSSCG00000042085-ENSSSCG00000045916
1	1172794	G	A	ENSSSCG00000042085-ENSSSCG00000045916
1	1173093	G	A	ENSSSCG00000042085-ENSSSCG00000045916
1	1173418	C	T	ENSSSCG00000042085-ENSSSCG00000045916
1	1176841	C	CTTT	ENSSSCG00000042085-ENSSSCG00000045916
1	1177968	G	A	ENSSSCG00000042085-ENSSSCG00000045916
1	1178674	G	A	ENSSSCG00000042085-ENSSSCG00000045916
1	1178964	C	T	ENSSSCG00000042085-ENSSSCG00000045916
1	1180999	G	A	ENSSSCG00000042085-ENSSSCG00000045916
1	1182500	C	T	ENSSSCG00000042085-ENSSSCG00000045916
1	1182567	C	T	ENSSSCG00000042085-ENSSSCG00000045916
1	1183744	C	CACACACACACAA	ENSSSCG00000042085-ENSSSCG00000045916
1	1183763	A	G	ENSSSCG00000042085-ENSSSCG00000045916
1	1184829	C	A	ENSSSCG00000042085-ENSSSCG00000045916
1	1185029	A	C	ENSSSCG00000042085-ENSSSCG00000045916
1	1185875	C	T	ENSSSCG00000042085-ENSSSCG00000045916
1	1186984	G	A	ENSSSCG00000045916
1	1187029	T	C	ENSSSCG00000045916
1	1187159	T	C	ENSSSCG00000045916
1	1188534	T	C	ENSSSCG00000045916-ENSSSCG00000004013
1	1188897	C	G	ENSSSCG00000045916-ENSSSCG00000004013
1	1188939	G	A	ENSSSCG00000045916-ENSSSCG00000004013
1	1189025	G	A	ENSSSCG00000045916-ENSSSCG00000004013
1	1190235	A	G	ENSSSCG00000045916-ENSSSCG00000004013
1	1190647	G	A	ENSSSCG00000045916-ENSSSCG00000004013
1	1190783	G	C	ENSSSCG00000045916-ENSSSCG00000004013
1	1190870	C	T	ENSSSCG00000045916-ENSSSCG00000004013
1	1191093	G	A	ENSSSCG00000045916-ENSSSCG00000004013
1	1191642	G	A	ENSSSCG00000045916-ENSSSCG00000004013
1	1191649	A	G	ENSSSCG00000045916-ENSSSCG00000004013
1	1191650	C	A	ENSSSCG00000045916-ENSSSCG00000004013
1	1191762	AC	A	ENSSSCG00000045916-ENSSSCG00000004013
1	1192089	C	T	ENSSSCG00000045916-ENSSSCG00000004013
1	1192417	C	T	ENSSSCG00000045916-ENSSSCG00000004013
1	1193043	GC	G	ENSSSCG00000045916-ENSSSCG00000004013
1	1193585	A	G	ENSSSCG00000004013
1	1194097	C	T	ENSSSCG00000004013
1	1194144	C	A	ENSSSCG00000004013
1	1194228	A	G	ENSSSCG00000004013
1	1194240	T	A	ENSSSCG00000004013
1	1194417	T	A	ENSSSCG00000004013
1	1194595	C	A	ENSSSCG00000004013
1	1194652	C	G	ENSSSCG00000004013
1	1194661	G	A	ENSSSCG00000004013
1	1194682	C	T	ENSSSCG00000004013
1	1194736	G	A	ENSSSCG00000004013
1	1194824	T	A	ENSSSCG00000004013
1	1194853	A	G	ENSSSCG00000004013
1	1194855	C	G	ENSSSCG00000004013
1	1194858	T	C	ENSSSCG00000004013
1	1194861	G	A	ENSSSCG00000004013
1	1194937	G	A	ENSSSCG00000004013
1	1195094	G	T	ENSSSCG00000004013
1	1195109	A	G	ENSSSCG00000004013
1	1195146	G	A	ENSSSCG00000004013
1	1195316	T	C	ENSSSCG00000004013
1	1195330	T	C	ENSSSCG00000004013
1	1195356	C	G	ENSSSCG00000004013
1	1195374	A	G	ENSSSCG00000004013
1	1195387	G	A	ENSSSCG00000004013
1	1195448	T	C	ENSSSCG00000004013
1	1195475	CG	C	ENSSSCG00000004013
1	1195530	C	T	ENSSSCG00000004013
1	1195664	T	A	ENSSSCG00000004013
1	1195684	C	T	ENSSSCG00000004013
1	1195709	A	C	ENSSSCG00000004013
1	1195808	T	C	ENSSSCG00000004013
1	1195858	C	T	ENSSSCG00000004013
1	1195886	C	T	ENSSSCG00000004013
1	1195917	C	G	ENSSSCG00000004013
1	1195961	G	T	ENSSSCG00000004013
1	1195972	CG	C	ENSSSCG00000004013
1	1196117	G	A	ENSSSCG00000004013
1	1196143	G	A	ENSSSCG00000004013
1	1196148	G	C	ENSSSCG00000004013
1	1196186	G	A	ENSSSCG00000004013
1	1196289	C	T	ENSSSCG00000004013
1	1196298	C	T	ENSSSCG00000004013
1	1196996	T	C	ENSSSCG00000004013
1	1197307	G	T	ENSSSCG00000004013
1	1197337	G	GT	ENSSSCG00000004013
1	1197765	T	C	ENSSSCG00000004013
1	1198619	T	C	ENSSSCG00000004013
1	1198987	T	C	ENSSSCG00000004013
1	1199779	C	A	ENSSSCG00000004013
1	1199964	G	A	ENSSSCG00000004013
1	1200049	AC	A	ENSSSCG00000004013
1	1200056	C	T	ENSSSCG00000004013
1	1200064	G	T	ENSSSCG00000004013
1	1201401	C	T	ENSSSCG00000004013
1	1201438	TGCC	T	ENSSSCG00000004013
1	1201540	C	T	ENSSSCG00000004013
1	1202413	G	A	ENSSSCG00000004013
1	1202704	C	T	ENSSSCG00000004013
1	1202769	C	T	ENSSSCG00000004013
1	1202822	A	G	ENSSSCG00000004013
1	1202830	T	C	ENSSSCG00000004013
1	1202836	C	T	ENSSSCG00000004013
1	1202879	GC	G	ENSSSCG00000004013
1	1202889	A	G	ENSSSCG00000004013
1	1203038	T	C	ENSSSCG00000004013
1	1203400	C	G	ENSSSCG00000004013
1	1203799	C	T	ENSSSCG00000004013
1	1203848	C	T	ENSSSCG00000004013
1	1204154	C	T	ENSSSCG00000004013
1	1204251	T	C	ENSSSCG00000004013
1	1204334	G	A	ENSSSCG00000004013
1	1204426	C	A	ENSSSCG00000004013
1	1204449	CA	C	ENSSSCG00000004013
1	1204451	G	T	ENSSSCG00000004013
1	1205503	G	A	ENSSSCG00000004013
1	1206300	G	A	ENSSSCG00000004013
1	1206985	C	T	ENSSSCG00000004013
1	1207059	C	T	ENSSSCG00000004013
1	1207078	T	TCCCCC	ENSSSCG00000004013
1	1207125	A	G	ENSSSCG00000004013
1	1207139	A	G	ENSSSCG00000004013
1	1207150	T	C	ENSSSCG00000004013
1	1207250	C	T	ENSSSCG00000004013
1	1207572	C	A	ENSSSCG00000004013
1	1208628	C	A	ENSSSCG00000004013
1	1209424	T	C	ENSSSCG00000004013
1	1212327	C	T	ENSSSCG00000004013
1	1212654	G	A	ENSSSCG00000004013
1	1212697	T	A	ENSSSCG00000004013
1	1213366	G	A	ENSSSCG00000004013
1	1213777	G	T	ENSSSCG00000004013
1	1214723	T	C	ENSSSCG00000004013
1	1214838	G	A	ENSSSCG00000004013
1	1214976	C	T	ENSSSCG00000004013
1	1215745	TGG	T	ENSSSCG00000004013
1	1215753	T	G	ENSSSCG00000004013
1	1215834	G	A	ENSSSCG00000004013
1	1215909	G	T	ENSSSCG00000004013
1	1216532	G	A	ENSSSCG00000004013
1	1216569	C	T	ENSSSCG00000004013
1	1216672	A	C	ENSSSCG00000004013
1	1216702	C	T	ENSSSCG00000004013
1	1216707	G	T	ENSSSCG00000004013
1	1217490	C	T	ENSSSCG00000004013
1	1217911	T	C	ENSSSCG00000004013
1	1217971	G	A	ENSSSCG00000004013
1	1218181	T	G	ENSSSCG00000004013
1	1218690	C	A	ENSSSCG00000004013
1	1218941	G	C	ENSSSCG00000004013
1	1219117	TG	T	ENSSSCG00000004013
1	1219250	T	C	ENSSSCG00000004013
1	1219251	G	A	ENSSSCG00000004013
1	1219317	G	A	ENSSSCG00000004013
1	1219370	T	C	ENSSSCG00000004013
1	1219412	C	T	ENSSSCG00000004013
1	1219476	C	T	ENSSSCG00000004013
1	1219497	A	G	ENSSSCG00000004013
1	1219500	G	A	ENSSSCG00000004013
1	1219599	CCG	C	ENSSSCG00000004013
1	1219602	G	T	ENSSSCG00000004013
1	1219608	C	T	ENSSSCG00000004013
1	1219661	G	C	ENSSSCG00000004013
1	1219670	T	C	ENSSSCG00000004013
1	1219695	C	T	ENSSSCG00000004013
1	1219735	C	T	ENSSSCG00000004013
1	1219820	A	G	ENSSSCG00000004013
1	1219840	T	C	ENSSSCG00000004013
1	1219873	A	G	ENSSSCG00000004013
1	1219937	G	A	ENSSSCG00000004013
1	1220414	A	T	ENSSSCG00000004013
1	1220416	A	T	ENSSSCG00000004013
1	1220418	A	T	ENSSSCG00000004013
1	1220420	A	T	ENSSSCG00000004013
1	1220422	A	T	ENSSSCG00000004013
1	1220450	T	A	ENSSSCG00000004013
1	1220458	G	A	ENSSSCG00000004013
1	1220512	G	A	ENSSSCG00000004013
1	1220797	T	C	ENSSSCG00000004013
1	1220913	T	C	ENSSSCG00000004013
1	1220932	G	C	ENSSSCG00000004013
1	1220937	T	A	ENSSSCG00000004013
1	1220948	C	T	ENSSSCG00000004013
1	1220956	A	G	ENSSSCG00000004013
1	1220965	G	A	ENSSSCG00000004013
1	1221326	TGTCTGACGTTGGCGTAGACCGGCCCC	T	ENSSSCG00000004013
1	1221369	T	G	ENSSSCG00000004013
1	1221374	G	C	ENSSSCG00000004013
1	1221509	G	T	ENSSSCG00000004013
1	1222300	G	A	ENSSSCG00000004013
1	1223008	G	A	ENSSSCG00000004013
1	1223198	C	T	ENSSSCG00000004013
1	1225227	C	T	ENSSSCG00000004013
1	1226368	C	T	ENSSSCG00000004013
1	1226705	G	A	ENSSSCG00000004013
1	1226859	G	C	ENSSSCG00000004013
1	1227283	G	A	ENSSSCG00000004013
1	1227954	TTC	T	ENSSSCG00000004013
1	1228727	C	CAA,CAAA	ENSSSCG00000004013
1	1228830	T	C	ENSSSCG00000004013
1	1230134	C	A	ENSSSCG00000004013
1	1230135	CA	C	ENSSSCG00000004013
1	1230423	G	A	ENSSSCG00000004013
1	1231958	A	C	ENSSSCG00000004013
1	1233956	G	A	ENSSSCG00000004013
1	1234053	C	T	ENSSSCG00000004013
1	1234912	G	A	ENSSSCG00000004013
1	1235113	G	A	ENSSSCG00000004013
1	1235234	C	G	ENSSSCG00000004013
1	1235254	A	G	ENSSSCG00000004013
1	1235308	C	T	ENSSSCG00000004013
1	1235424	TC	T	ENSSSCG00000004013
1	1235817	G	GC	ENSSSCG00000004013
1	1235822	C	T	ENSSSCG00000004013
1	1235874	C	T	ENSSSCG00000004013
1	1236204	C	T	ENSSSCG00000004013
1	1236340	C	CA	ENSSSCG00000004013
1	1236353	A	G	ENSSSCG00000004013
1	1236477	T	C	ENSSSCG00000004013
1	1237662	G	A	ENSSSCG00000004013
1	1237714	A	G	ENSSSCG00000004013
1	1237728	A	G	ENSSSCG00000004013
1	1238255	T	C	ENSSSCG00000004013
1	1238445	G	A	ENSSSCG00000004013
1	1238449	C	T	ENSSSCG00000004013
1	1238484	G	A	ENSSSCG00000004013
1	1238488	C	T	ENSSSCG00000004013
1	1238619	C	A	ENSSSCG00000004013
1	1238625	T	G,TG	ENSSSCG00000004013
1	1238632	C	G	ENSSSCG00000004013
1	1238928	A	T	ENSSSCG00000004013
[truncated: 998,000+ more rows]
