# Supplementary material for: Comparative genomic analysis of a naturally born serpentized pig reveals putative mutations related to limb and bone development
Source: BMC Genomics. 2021 Aug 28;22:629. doi: 10.1186/s12864-021-07925-3 (PMC8399796; doi:10.1186/s12864-021-07925-3)
Supplement: Supplementary file 4 — Additional file 4: Table S2. List of H-specific genes. [file 12864_2021_7925_MOESM4_ESM.txt]

ENSSSCG00000043384
ENSSSCG00000004045
ENSSSCG00000004150
ENSSSCG00000046825
ENSSSCG00000050497
ENSSSCG00000044269
ENSSSCG00000040939
ENSSSCG00000044734
ENSSSCG00000047827
ENSSSCG00000044875
ENSSSCG00000042703&ENSSSCG00000047502
ENSSSCG00000041181
ENSSSCG00000024983
ENSSSCG00000045182
ENSSSCG00000046685
ENSSSCG00000051796
ENSSSCG00000034824
ENSSSCG00000045683
ENSSSCG00000045770
ENSSSCG00000049454
ENSSSCG00000042363
ENSSSCG00000048683
ENSSSCG00000041908
ENSSSCG00000049291
ENSSSCG00000004996
ENSSSCG00000005012
ENSSSCG00000005029
ENSSSCG00000046128
ENSSSCG00000044242
ENSSSCG00000025842
ENSSSCG00000043725
ENSSSCG00000042419
ENSSSCG00000051755
ENSSSCG00000044363
ENSSSCG00000005452
ENSSSCG00000045607
ENSSSCG00000050756
ENSSSCG00000041894
ENSSSCG00000047130
ENSSSCG00000036749
ENSSSCG00000038881
ENSSSCG00000045435
ENSSSCG00000048698
ENSSSCG00000050374
ENSSSCG00000046752
ENSSSCG00000044626
ENSSSCG00000048768
ENSSSCG00000050476
ENSSSCG00000042547
ENSSSCG00000050614
ENSSSCG00000045194
ENSSSCG00000051611
ENSSSCG00000046437
ENSSSCG00000036065
ENSSSCG00000048436
ENSSSCG00000017460
ENSSSCG00000028522
ENSSSCG00000017473
ENSSSCG00000046446
ENSSSCG00000035275
ENSSSCG00000017810
ENSSSCG00000031137
ENSSSCG00000036211
ENSSSCG00000035734
ENSSSCG00000041059
ENSSSCG00000041360
ENSSSCG00000048123
ENSSSCG00000051409
ENSSSCG00000046936
ENSSSCG00000050697
ENSSSCG00000048327
ENSSSCG00000047219
ENSSSCG00000011914
ENSSSCG00000041999
ENSSSCG00000049779
ENSSSCG00000048381
ENSSSCG00000022857
ENSSSCG00000031889
ENSSSCG00000009710
ENSSSCG00000046578
ENSSSCG00000009751
ENSSSCG00000042937
ENSSSCG00000029226
ENSSSCG00000045361
ENSSSCG00000009866
ENSSSCG00000009895
ENSSSCG00000036408
ENSSSCG00000010104
ENSSSCG00000051722
ENSSSCG00000050454
ENSSSCG00000047815
ENSSSCG00000031888
ENSSSCG00000047680
ENSSSCG00000045226
ENSSSCG00000042469
ENSSSCG00000036824
ENSSSCG00000043375
ENSSSCG00000041379
ENSSSCG00000010774
ENSSSCG00000010791
ENSSSCG00000042380
ENSSSCG00000037083
ENSSSCG00000040343
ENSSSCG00000044518
ENSSSCG00000049898
ENSSSCG00000050668
ENSSSCG00000049304
ENSSSCG00000036172
ENSSSCG00000048395
ENSSSCG00000041956
ENSSSCG00000016128
ENSSSCG00000043399
ENSSSCG00000051436
ENSSSCG00000050847
ENSSSCG00000045363
ENSSSCG00000049884
ENSSSCG00000045389
ENSSSCG00000041821
ENSSSCG00000037434
ENSSSCG00000038326
ENSSSCG00000048051
ENSSSCG00000029326
ENSSSCG00000031466
ENSSSCG00000044465
ENSSSCG00000044201
ENSSSCG00000041107
ENSSSCG00000050749
ENSSSCG00000042903
ENSSSCG00000007110
ENSSSCG00000045687
ENSSSCG00000044420
ENSSSCG00000035283
ENSSSCG00000043287
ENSSSCG00000030733
ENSSSCG00000042042
ENSSSCG00000032676
ENSSSCG00000007243
ENSSSCG00000051725
ENSSSCG00000007263
ENSSSCG00000044672
ENSSSCG00000046942
ENSSSCG00000032613
ENSSSCG00000049609
ENSSSCG00000042565
ENSSSCG00000021825
ENSSSCG00000040565
ENSSSCG00000038631
ENSSSCG00000036706
ENSSSCG00000038651
ENSSSCG00000035304
ENSSSCG00000037865
ENSSSCG00000033548
ENSSSCG00000044111
ENSSSCG00000027196
ENSSSCG00000024389
ENSSSCG00000032696
ENSSSCG00000013096
ENSSSCG00000051402
ENSSSCG00000042706
ENSSSCG00000041067
ENSSSCG00000032557
ENSSSCG00000039282
ENSSSCG00000034311
ENSSSCG00000043436
ENSSSCG00000031143
ENSSSCG00000032027
ENSSSCG00000045778
ENSSSCG00000034615
ENSSSCG00000013508
ENSSSCG00000013505
ENSSSCG00000026754
ENSSSCG00000032265
ENSSSCG00000013461
ENSSSCG00000013453
ENSSSCG00000013440
ENSSSCG00000013429
ENSSSCG00000039640
ENSSSCG00000014020
ENSSSCG00000014022
ENSSSCG00000021640
ENSSSCG00000042891
ENSSSCG00000042242
ENSSSCG00000037535
ENSSSCG00000014039
ENSSSCG00000051679
ENSSSCG00000014099
ENSSSCG00000041278
ENSSSCG00000024193
ENSSSCG00000049190
ENSSSCG00000042228
ENSSSCG00000033364
ENSSSCG00000043322
ENSSSCG00000042898
ENSSSCG00000039859
ENSSSCG00000028579
ENSSSCG00000041978&ENSSSCG00000014406
ENSSSCG00000033002
ENSSSCG00000007665
ENSSSCG00000007767
ENSSSCG00000007770
ENSSSCG00000048721
ENSSSCG00000007963
ENSSSCG00000045863
ENSSSCG00000026248
ENSSSCG00000008013
ENSSSCG00000008006
ENSSSCG00000034607
ENSSSCG00000047084
ENSSSCG00000041304
ENSSSCG00000044049
ENSSSCG00000051527
ENSSSCG00000043567
ENSSSCG00000043111
ENSSSCG00000048968
ENSSSCG00000043648
ENSSSCG00000047227
ENSSSCG00000045283
ENSSSCG00000008649
ENSSSCG00000035123
ENSSSCG00000035372
ENSSSCG00000046057
ENSSSCG00000041415
ENSSSCG00000045501
ENSSSCG00000049902
ENSSSCG00000006610
ENSSSCG00000047855
ENSSSCG00000043670
ENSSSCG00000045331
ENSSSCG00000042310
ENSSSCG00000000401
ENSSSCG00000048795
ENSSSCG00000032963
ENSSSCG00000049018
ENSSSCG00000035404
ENSSSCG00000000629
ENSSSCG00000048528
ENSSSCG00000024573
ENSSSCG00000046998
ENSSSCG00000044663
ENSSSCG00000034356
ENSSSCG00000042299
ENSSSCG00000049671
ENSSSCG00000045519
ENSSSCG00000049093
ENSSSCG00000002906
ENSSSCG00000002929
ENSSSCG00000003247
ENSSSCG00000033985
ENSSSCG00000037632
ENSSSCG00000047402
ENSSSCG00000044284
ENSSSCG00000048839
ENSSSCG00000047935
ENSSSCG00000045209
ENSSSCG00000030018
ENSSSCG00000042518
ENSSSCG00000041959
ENSSSCG00000051750&ENSSSCG00000023243
ENSSSCG00000044664
ENSSSCG00000039756
ENSSSCG00000043823
ENSSSCG00000032146
ENSSSCG00000047609
ENSSSCG00000026343
ENSSSCG00000050161
ENSSSCG00000001431
ENSSSCG00000001501
ENSSSCG00000001503
ENSSSCG00000047823
ENSSSCG00000044377
ENSSSCG00000045053
ENSSSCG00000048394
ENSSSCG00000045171
ENSSSCG00000035306
ENSSSCG00000001830
ENSSSCG00000001850
ENSSSCG00000001858
ENSSSCG00000049479
ENSSSCG00000050634
ENSSSCG00000002035
ENSSSCG00000002038
ENSSSCG00000045988
ENSSSCG00000034465
ENSSSCG00000002039
ENSSSCG00000002040
ENSSSCG00000051132
ENSSSCG00000051759
ENSSSCG00000043465
ENSSSCG00000002045
ENSSSCG00000031495
ENSSSCG00000022512
ENSSSCG00000022057
ENSSSCG00000002062
ENSSSCG00000042643
ENSSSCG00000049023
ENSSSCG00000041090
ENSSSCG00000021202
ENSSSCG00000002078&ENSSSCG00000033721
ENSSSCG00000002078
ENSSSCG00000033153
ENSSSCG00000027075
ENSSSCG00000002077
ENSSSCG00000023790
ENSSSCG00000051395
ENSSSCG00000036833
ENSSSCG00000002081
ENSSSCG00000036513
ENSSSCG00000002084
ENSSSCG00000035870
ENSSSCG00000036635
ENSSSCG00000035110
ENSSSCG00000026156
ENSSSCG00000041150
ENSSSCG00000030437
ENSSSCG00000035377
ENSSSCG00000042755
ENSSSCG00000002130
ENSSSCG00000002143
ENSSSCG00000002144
ENSSSCG00000002148
ENSSSCG00000044800
ENSSSCG00000025197
ENSSSCG00000045451
ENSSSCG00000048781
ENSSSCG00000002175
ENSSSCG00000048410
ENSSSCG00000036960
ENSSSCG00000045108
ENSSSCG00000047625
ENSSSCG00000049060
ENSSSCG00000021146
ENSSSCG00000033555
ENSSSCG00000022251
ENSSSCG00000008714&ENSSSCG00000037539
ENSSSCG00000042145
ENSSSCG00000050455
ENSSSCG00000045819
ENSSSCG00000044641
ENSSSCG00000048732
ENSSSCG00000044815
ENSSSCG00000049379
ENSSSCG00000042957
ENSSSCG00000046798
ENSSSCG00000023272&ENSSSCG00000023880
ENSSSCG00000044868
ENSSSCG00000043101
ENSSSCG00000036692
ENSSSCG00000032694
ENSSSCG00000014830
ENSSSCG00000032157
ENSSSCG00000044273
ENSSSCG00000045894
ENSSSCG00000036867
ENSSSCG00000048801
ENSSSCG00000043534
ENSSSCG00000048525
ENSSSCG00000045383
ENSSSCG00000048368
ENSSSCG00000031843
ENSSSCG00000042221
ENSSSCG00000038721
ENSSSCG00000051684
ENSSSCG00000046977
ENSSSCG00000040789
ENSSSCG00000041582
ENSSSCG00000037850
ENSSSCG00000040539
ENSSSCG00000038173
ENSSSCG00000036233
ENSSSCG00000031124
ENSSSCG00000046647
ENSSSCG00000041311
ENSSSCG00000035605
ENSSSCG00000031581
ENSSSCG00000034372
ENSSSCG00000039530
ENSSSCG00000038538
ENSSSCG00000049991
ENSSSCG00000046302
ENSSSCG00000032699
ENSSSCG00000032859
ENSSSCG00000034705
ENSSSCG00000031453
ENSSSCG00000036680
ENSSSCG00000032880
ENSSSCG00000013188
ENSSSCG00000034885
ENSSSCG00000040591
ENSSSCG00000033073
ENSSSCG00000039081
ENSSSCG00000002170
ENSSSCG00000033263
ENSSSCG00000036696
ENSSSCG00000049710
ENSSSCG00000049573
ENSSSCG00000035843
ENSSSCG00000051111
ENSSSCG00000044102
ENSSSCG00000036010
ENSSSCG00000032425
ENSSSCG00000045792
ENSSSCG00000044743
ENSSSCG00000031276
ENSSSCG00000035087
ENSSSCG00000032419
ENSSSCG00000043309
ENSSSCG00000032348
ENSSSCG00000046417
ENSSSCG00000038299
ENSSSCG00000033835
ENSSSCG00000005873
ENSSSCG00000036347
ENSSSCG00000005555
ENSSSCG00000032934
ENSSSCG00000037836
ENSSSCG00000032033
ENSSSCG00000032815
ENSSSCG00000045080
ENSSSCG00000049574
ENSSSCG00000042426
ENSSSCG00000051528
ENSSSCG00000039471
ENSSSCG00000043037
ENSSSCG00000036071
ENSSSCG00000038427
ENSSSCG00000035558
ENSSSCG00000040232
ENSSSCG00000034628
ENSSSCG00000032279
ENSSSCG00000032303
ENSSSCG00000005838
ENSSSCG00000040845
ENSSSCG00000041740
ENSSSCG00000044239
ENSSSCG00000046856
ENSSSCG00000047767
ENSSSCG00000050671
ENSSSCG00000028284
ENSSSCG00000044752
ENSSSCG00000044011
ENSSSCG00000042988
ENSSSCG00000031849
ENSSSCG00000032855
ENSSSCG00000051440
ENSSSCG00000050767
ENSSSCG00000046273
ENSSSCG00000046778
ENSSSCG00000026864
